# Supplementary material for: Effects of Doxycycline on gene expression in Wolbachia and Brugia malayi adult female worms in vivo
Source: J Biomed Sci. 2012 Feb 9;19(1):21. doi: 10.1186/1423-0127-19-21 (PMC3352068; doi:10.1186/1423-0127-19-21)
Supplement: Additional file 3 — Wolbachia elements and their signal strength in V2 filarial array hybridized to control Brugia malayi worm RNA. This table describes the baseline expression signals for top 25 Wolbachia genes and their predicted gene ontology (GO) annotations. [file 1423-0127-19-21-S3.XLS]

## Sheet: Sheet1
Additional file 3: Wolbachia elements and their signal strength in V2 filarial array hybridized to control Brugia malayi worm RNA.
ID		Oligo Best Hit (nraa) or annotation	FU (Median)	GO terms
Stress response				GO: Biological process	GO: Molecular function	GO: Cellular component
BMX14475	Wbm0707	ref|YP_198537.1| Cold shock protein	10172.8	Regulation of transcription, DNA-dependent	DNA binding	Cytoplasm
BMX14117	Wbm0350	ref|YP_198181.1| Chaperonin GroEL (HSP60 family)	8828.75	Protein refolding	Unfolded protein binding, ATP binding	Cytoplasm
BMX14116	Wbm0349	ref|YP_198180.1| Co-chaperonin GroES (HSP10)	6600.88	Protein folding	ATP binding	Cytoplasm
BMX14262	Wbm0495	ref|YP_198325.1| Molecular chaperone, DnaK	3763.75	Protein folding, response to stress	ATP binding, unfolded protein binding	−
						−
Protein synthesis
BMX14113	Wbm0346	ref|YP_198177.1| 30S ribosomal protein S12	4072.63	Translation	RNA-binding	small ribosomal subunit
BMX14295	Wbm0528	ref|YP_198358.1| transcription termination factor Rho	3732.5	ATP synthesis coupled proton transport, transcription termination	ATP, nucleotide binding, hydrolase activity, acting on acid anhydrides, catalyzing transmembrane movement of substances	−
BMX14110	Wbm0343	ref|YP_198174.1| Translation elongation factor EF-Tu, G	3497.38	Translational elongation	GTP, Nucleotide binding, GTPase activity, translation elongation factor activity	cytoplasm
BMX14400	Wbm0632	ref|YP_198462.1| Ribosomal protein L36	3180.88	Translation	Structural constituent of ribosome	−
BMX14099	Wbm0331	ref|YP_198162.1| Ribosomal protein L14	3078.38	Translation	Structural constituent of ribosome, rRNA binding	large ribosomal subunit
BMX14153	Wbm0387	ref|YP_198217.1| DNA-directed RNA polymerase subunit om	4918.25	Transcription	DNA-directed RNA polymerase activity	−
Antioxidant
BMX14375	Wbm0608	ref|YP_198438.1| Thioredoxin, trx	7100.38	Cell redox homeostasis	Electron carrier activity, protein disulfide oxidoreductase activity	−
Energy and electron transfer
BMX14389	Wbm0622	ref|YP_198452.1| NADH:ubiquinone oxidoreductase chain M	4017.38	ATP synthesis coupled electron transport	NADH dehydrogenase (ubiquinone) activity	integral to membrane
Lipid metabolism
BMX14382	Wbm0615	ref|YP_198445.1| fatty acid/phospholipid synthesis protein	5203	Fatty acid biosynthetic process, phospholipid biosynthetic process	Catalytic activity
BMX14242	Wbm0475	ref|YP_198305.1| Short-chain alcohol dehydrogenase family	3583.88	Metabolic process	Oxidoreductase activity, binding
Host interaction and adaptation
BMX13782	Wbm0010	ref|YP_197844.1| Probable outer membrane protein	6447.75	Unclassified
BMX13922	Wbm0152	ref|YP_197985.1| Outer membrane protein, pal-like	4823			integral to membrane
BMX14055	Wbm0287	ref|YP_198118.1| Ankyrin repeat-containing protein	3446.13	Unclassified
BMX14311	Wbm0544	ref|YP_198374.1| Uncharacterized protein of SCO1/SenC/P	8719.5	Biogenesis of respiratory system
Nucleotide binding and mismatch repair pathway
BMX14339	Wbm0572	ref|YP_198402.1| Bacterial nucleoid DNA-binding protein	3852.63		DNA binding
BMX14200	Wbm0434	ref|YP_198264.1| DNA polymerase III, gamma/tau subunit	4104.25	DNA replication	ATP binding, Nucleotide-binding	DNA polymerase III complex
BMX14255	Wbm0488	ref|YP_198318.1| Smr/mutS family protein	6969.88	Unclassified
Hypothetical
BMX14354	Wbm0587	ref|YP_198417.1| hypothetical protein	4686.13	Unclassified
BMX14370	Wbm0603	ref|YP_198433.1| hypothetical protein	3846.75	Unclassified
BMX14539	Wbm0771	ref|YP_198601.1| hypothetical protein	3780.13	Unclassified
BMX14203	Wbm0437	ref|YP_198267.1| hypothetical protein	3197.25	Unclassified
The normalized fluorescence units (FU) obtained for Wolbachia elements were reported.
Annotations obtained for selected Wolbachia genes through protein data base search (NRAA) are shown in column C.
Functional assignments by Gene Ontology (GO) are shown for Wolbachia genes.
