# Supplementary material for: Effects of Doxycycline on gene expression in Wolbachia and Brugia malayi adult female worms in vivo
Source: J Biomed Sci. 2012 Feb 9;19(1):21. doi: 10.1186/1423-0127-19-21 (PMC3352068; doi:10.1186/1423-0127-19-21)
Supplement: Additional file 4 — Wolbachia genes in treated and control Brugia malayi worms. This list shows Wolbachia elements with signals present (P) or absent (A) in treated and control worms [file 1423-0127-19-21-S4.XLS]

## Sheet: wBm P in control, A in treated
Additional file 4. Wolbachia genes in treated and control Brugia malayi worms. This list shows Wolbachia elements with signals present (P) in control worms but absent (A) in treated worms.
ID	Model Name	Oligo Best Hit (nraa) or annotation
BMX14117	Wbm0350	Chaperonin_GroEL_(HSP60_family)
BMX13922	Wbm0152	Outer_membrane_protein,_pal-like
BMX14262	Wbm0495	Molecular_chaperone,_DnaK
BMX14295	Wbm0528	Transcription_termination_factor,_rho
BMX14110	Wbm0343	Translation_elongation_factor_EF-Tu,_GTPase
BMX14097	Wbm0329	Ribosomal_protein_L5
BMX13990	Wbm0220	Superoxide_dismutase,_SodA
BMX14476	Wbm0708	Superfamily_II_DNA/RNA_helicase
BMX14334	Wbm0567	Peroxiredoxin
BMX14007	Wbm0239	hypothetical_protein
BMX14092	Wbm0324	Ribosomal_protein_S5
BMX14536	Wbm0768	Membrane_protease_subunit,_stomatin/prohibitin_homolog
BMX13999	Wbm0229	Ribosomal_protein_L19
BMX14015	Wbm0247	Uncharacterized_homolog_of_plant_Iojap_protein
BMX13893	Wbm0123	Cytochrome_c2
BMX13819	Wbm0047	hypothetical_protein
BMX14490	Wbm0722	ATP-dependent_protease_HslV,_peptidase_subunit
BMX14443	Wbm0675	Stress-induced_morphogen,_BolA
BMX14096	Wbm0328	Ribosomal_protein_S14
BMX14021	Wbm0253	hypothetical_protein
BMX14425	Wbm0657	Ribosomal_protein_L20
BMX13978	Wbm0208	Predicted_membrane_protein
BMX14422	Wbm0654	Carbamoylphosphate_synthase_small_subunit
BMX13879	Wbm0108	Dihydrolipoamide_acyltransferase_E2_component
BMX14573	Wbm0805	Ribosome_recycling_factor
BMX14143	Wbm0377	hypothetical_protein
BMX14399	Wbm0631	Protocatechuate_3,4-dioxygenase_beta_subunit
BMX13883	Wbm0113	Actin-like_ATPase_involved_in_cell_division,_FtsA
BMX14088	Wbm0320	Ribosomal_protein_S13
BMX14534	Wbm0766	Uncharacterized_protein_involved_in_tolerance_to_divalent_cations
BMX14087	Wbm0319	Ribosomal_protein_S11
BMX14044	Wbm0276	ATPase_involved_in_DNA_replication_initiation,_DnaA
BMX13790	Wbm0018	ABC-type_transport_system_involved_in_resistance_to_organic_solvents,_periplasmic_component
BMX14491	Wbm0723	ATP-dependent_protease_HslU,_ATPase_subunit
BMX14107	Wbm0340	Ribosomal_protein_L4
BMX14312	Wbm0545	NADH:ubiquinone_oxidoreductase_18_kDa_subunit
BMX14214	Wbm0448	Succinate_dehydrogenase_flavoprotein_subunit,_SdhA
BMX14270	Wbm0503	Adenylosuccinate_lyase
BMX14070	Wbm0302	Ribosomal_protein_L28
BMX14167	Wbm0401	Ribosomal_protein_L31
BMX14268	Wbm0501	Ribosomal_protein_S18
BMX14139	Wbm0373	Delta-aminolevulinic_acid_dehydratase
BMX14010	Wbm0242	NADH:ubiquinone_oxidoreductase_chain_B
BMX14332	Wbm0565	hypothetical_protein
BMX14135	Wbm0369	Phosphatidylglycerophosphatase_A,_PgpA
BMX14162	Wbm0396	DNA_mismatch_repair_enzyme_MutL,__predicted_ATPase
BMX13894	Wbm0124	Single-stranded_DNA-specific_exonuclease_RecJ
BMX13827	Wbm0055	Predicted_membrane-associated_Zn-dependent_protease
BMX14155	Wbm0389	Multisubunit_Na+/H+_antiporter,_MnhG_subunit
BMX14074	Wbm0306	Polyprenyltransferase_(cytochrome_oxidase_assembly_factor)
BMX14141	Wbm0375	NADH:ubiquinone_oxidoreductase_chain_H
BMX14019	Wbm0251	Holliday_junction_resolvasome,_DNA-binding_subunit,_RuvA
BMX14532	Wbm0764	DNA_gyrase,_topoisomerase_II,_B_subunit,_GyrB
BMX14091	Wbm0323	Ribosomal_protein_L15
BMX13980	Wbm0210	Dihydrodipicolinate_synthase,_DapA
BMX13870	Wbm0099	dsRNA-specific_ribonuclease
BMX14222	Wbm0456	Uncharacterized_protein_required_for_cytochrome_oxidase_assembly
BMX13794	Wbm0022	Alpha/beta_superfamily_hydrolase
BMX13966	Wbm0196	Methionyl-tRNA_synthetase
BMX13959	Wbm0189	Riboflavin_synthase_beta-chain
BMX14535	Wbm0767	hypothetical_protein
BMX14435	Wbm0667	Membrane_GTPase_LepA
BMX13873	Wbm0102	Asp-tRNAAsn/Glu-tRNAGln_amidotransferase_C_subunit
BMX13845	Wbm0073	5,10-methylene-tetrahydrofolate_dehydrogenase/Methenyl_tetrahydrofolate_cyclohydrolase
BMX14061	Wbm0293	ABC-type_phosphate_transport_system,_periplasmic_component
BMX13826	Wbm0054	Outer_membrane_protein/protective_antigen_OMA87
BMX14526	Wbm0758	DnaJ-domain-containing_protein
BMX14218	Wbm0452	Predicted_SAM-dependent_methyltransferase
BMX13874	Wbm0103	Phosphoribosylpyrophosphate_synthetase
BMX14022	Wbm0254	3-methyladenine_DNA_glycosylase
BMX14052	Wbm0284	Outer_surface_protein_Wsp
BMX14482	Wbm0714	Predicted_protein_kinase,_AarF
BMX14181	Wbm0415	Glutaredoxin
BMX14483	Wbm0715	ABC-type_Zn2+_transport_systems,_ATPase_component
BMX13818	Wbm0046	4-Hydroxy-3-methylbut-2-enyl_diphosphate_reductase,_IspH
BMX14151	Wbm0385	Aspartate_carbamoyltransferase,_catalytic_chain
BMX13807	Wbm0035	hypothetical_protein
BMX14522	Wbm0754	Cytochrome_B561
BMX13803	Wbm0031	Parvulin-like_peptidyl-prolyl_isomerase,_SurA
BMX14429	Wbm0661	Bacterial_nucleoid_DNA-binding_protein,_HupA_family
BMX13847	Wbm0075	Cell_division_protein_FtsI
BMX14049	Wbm0281	Type_IV_secretory_pathway,_VirB10_component
BMX13943	Wbm0173	4-diphosphocytidyl-2C-methyl-D-erythritol_2-phosphate_synthase
BMX14048	Wbm0280	Type_IV_secretory_pathway,_component_VirB9
BMX14527	Wbm0759	Molecular_chaperone,_DnaK
BMX13829	Wbm0057	Uncharacterized_protein_conserved_in_bacteria
BMX14481	Wbm0713	Predicted_protein_WF-4
BMX13906	Wbm0136	hypothetical_protein
BMX14345	Wbm0578	ABC-type_transport_system_involved_in_cytochrome_c_biogenesis,_permease_component
BMX14063	Wbm0295	Protein_chain_release_factor_B
BMX13844	Wbm0072	3-polyprenyl-4-hydroxybenzoate_decarboxylase
BMX14488	Wbm0720	hypothetical_protein
BMX14470	Wbm0702	hypothetical_protein
BMX14230	Wbm0464	Seryl-tRNA_synthetase
BMX14050	Wbm0282	Type_IV_secretory_pathway,_VirB11_component
BMX14498	Wbm0730	Predicted_permease
BMX13878	Wbm0107	Predicted_S-adenosylmethionine-dependent_methyltransferase_involved_in_cell_envelope_biogenesis
BMX14207	Wbm0441	Aspartokinase
BMX13825	Wbm0053	Outer_membrane_protein
BMX14133	Wbm0367	Isocitrate/isopropylmalate_dehydrogenase,_LeuB
BMX14077	Wbm0309	Membrane-fusion_protein
BMX14017	Wbm0249	Predicted_protein_WF-4
BMX13991	Wbm0221	Zn-dependent_peptidase
BMX13954	Wbm0184	PleD-like_response_regulator_containing_2_CheY-like_receiver_domains_and_a_GGDEF_domain
BMX14068	Wbm0300	Uncharacterized_conserved_membrane_protein
BMX14137	Wbm0371	Glycyl-tRNA_synthetase,_beta_subunit
BMX14027	Wbm0259	Dephospho-CoA_kinase
BMX13987	Wbm0217	Metal-dependent_proteases_with_possible_chaperone_activity
BMX13804	Wbm0032	Predicted_GTPase
BMX13976	Wbm0206	Pseudouridylate_synthases,_23S_RNA-specific
BMX13973	Wbm0203	ABC-type_multidrug_transport_system,_ATPase_and_permease_component
BMX14147	Wbm0381	hypothetical_protein
BMX14041	Wbm0273	Adenylosuccinate_synthase
BMX14406	Wbm0638	Putative_translation_factor,_SUA5
BMX14282	Wbm0515	hypothetical_protein
BMX13921	Wbm0151	Predicted_ATPase_of_the_PP-loop_superfamily_implicated_in_cell_cycle_control,_MesJ
BMX14558	Wbm0790	Orotate_phosphoribosyltransferase
BMX14034	Wbm0790	Orotate_phosphoribosyltransferase
BMX14396	Wbm0628	Superfamily_I_DNA_and_RNA_helicase,_UvrD
BMX14036	Wbm0268	Small_protein_A,_tmRNA-binding
BMX14157	Wbm0391	Multisubunit_Na+/H+_antiporter,_MnhB_subunit
BMX13969	Wbm0199	hypothetical_protein
BMX13828	Wbm0056	hypothetical_protein
BMX13944	Wbm0174	hypothetical_protein
BMX14349	Wbm0582	Ankyrin_repeat-containing_protein
BMX14560	Wbm0792	hypothetical_protein
BMX14221	Wbm0455	Acetyl/propionyl-CoA_carboxylase,_alpha_subunit
BMX14479	Wbm0711	DNA_recombination_protein_rmuC_homolog
BMX13930	Wbm0160	tRNA_nucleotidyltransferase/poly(A)_polymerase
BMX14436	Wbm0668	Malonyl-CoA_decarboxylase
BMX14547	Wbm0779	hypothetical_protein
BMX14205	Wbm0439	Oligoketide_cyclase/lipid_transport_protein
BMX14079	Wbm0311	Putative_Zn-dependent_protease,_contains_TPR_repeats
BMX14146	Wbm0380	3-polyprenyl-4-hydroxybenzoate_decarboxylase,_UbiD
BMX13939	Wbm0169	CTP_synthase
BMX13932	Wbm0162	hypothetical_protein
BMX13824	Wbm0052	3-hydroxymyristoyl/3-hydroxydecanoyl-(acyl_carrier_protein)_dehydratases
BMX14246	Wbm0479	hypothetical_protein
BMX13933	Wbm0163	hypothetical_protein
BMX13949	Wbm0179	1-deoxy-D-xylulose_5-phosphate_reductoisomerase
Annotations obtained for selected Wolbachia genes through protein data base search (NRAA) are shown in column C.

## Sheet: wBm P in treated, A in control
Additional file 4. Wolbachia genes in treated and control Brugia malayi worms. This list shows Wolbachia elements with signals present (P) in treated worms but absent (A) in control worms.
ID	Model name	Oligo Best Hit (nraa) or annotation
BMX13886	Wbm0116	hypothetical_protein
BMX14250	Wbm0483	ABC-type_transport_system,_involved_in_lipoprotein_release,_permease_component
BMX14564	Wbm0796	Type_IV_secretory_pathway,_VirB6_components
BMX14538	Wbm0770	Trypsin-like_serine_protease
BMX14353	Wbm0586	Predicted_GTPase
BMX14434	Wbm0666	Pyruvate/2-oxoglutarate_dehydrogenase_complex,_dehydrogenase_E1_component,_eukaryotic_type,_beta_subunit
BMX14275	Wbm0508	UDP-N-acetylmuramoylalanine-D-glutamate_ligase
BMX14292	Wbm0525	hypothetical_protein
BMX14208	Wbm0442	Membrane_protein_TerC,_possibly_involved_in_tellurium_resistance
BMX14514	Wbm0746	Recombinational_DNA_repair_protein_RecR
BMX14124	Wbm0358	Protein_chain_release_factor_A
BMX13822	Wbm0050	Multisubunit_Na+/H+_antiporter,_MnhD_subunit
BMX13904	Wbm0134	hypothetical_protein
BMX14280	Wbm0513	hypothetical_protein
BMX14344	Wbm0577	23S_rRNA_methylase
BMX13909	Wbm0139	hypothetical_protein
BMX14258	Wbm0491	Cytochrome_oxidase_assembly_factor
BMX13816	Wbm0044	Amino_acid_transporter
BMX14045	Wbm0277	Calcineurin-like_phosphoesterase
BMX13927	Wbm0157	hypothetical_protein
BMX14530	Wbm0762	Predicted_permease
BMX13962	Wbm0192	Nucleotide-binding_protein_implicated_in_inhibition_of_septum_formation
BMX14338	Wbm0571	Cell_division_septal_protein
BMX13898	Wbm0128	Membrane_associated_signal_transduction_histidine_kinase
BMX14520	Wbm0752	Predicted_protein_WF-3
BMX14245	Wbm0478	hypothetical_protein
BMX13864	Wbm0093	Peptidyl-tRNA_hydrolase
BMX13915	Wbm0145	SurF1_family_protein
BMX14467	Wbm0699	S-adenosylmethionine_synthetase
BMX14202	Wbm0436	Predicted_O-methyltransferase
BMX14346	Wbm0579	DnaK_suppressor_protein
BMX14452	Wbm0684	3-phosphoglycerate_kinase
BMX13781	Wbm0009	hypothetical_protein
BMX14119	Wbm0352	Probable_outer_membrane_protein
BMX13911	Wbm0141	hypothetical_protein
BMX14357	Wbm0590	Predicted_protein_WF-5
BMX14201	Wbm0435	Glutathione_S-transferase
BMX14051	Wbm0283	Type_IV_secretory_pathway,_VirD4_component
BMX14283	Wbm0516	hypothetical_protein
BMX14471	Wbm0703	hypothetical_protein
BMX14364	Wbm0597	Glycerol-3-phosphate_dehydrogenase
BMX14314	Wbm0547	Nucleoside-diphosphate-sugar_epimerase
BMX14126	Wbm0360	hypothetical_protein
BMX14210	Wbm0444	hypothetical_protein
BMX14500	Wbm0732	Site-specific_recombinase_XerD
BMX14188	Wbm0422	hypothetical_protein
BMX13854	Wbm0083	Riboflavin_synthase_alpha_chain
BMX14548	Wbm0780	hypothetical_protein
BMX14362	Wbm0595	hypothetical_protein
BMX14297	Wbm0530	Parvulin-like_peptidyl-prolyl_isomerase,_PPID
BMX14302	Wbm0535	4-hydroxybenzoate_polyprenyltransferase
BMX14516	Wbm0748	hypothetical_protein
BMX14249	Wbm0482	hypothetical_protein
BMX14411	Wbm0643	UDP-N-acetylmuramyl_pentapeptide_phosphotransferase
BMX14365	Wbm0598	Protein_containing_GNAT_family_acetyltransferase_domain
BMX13857	Wbm0086	hypothetical_protein
BMX13937	Wbm0167	Permease_of_the_major_facilitator_superfamily
BMX14013	Wbm0245	Mg-dependent_Dnase,_TadD
BMX14453	Wbm0685	Thioredoxin_reductase
BMX13855	Wbm0084	hypothetical_protein
BMX13974	Wbm0204	hypothetical_protein
BMX14315	Wbm0548	NAD-dependent_DNA_ligase,_Lig
BMX14037	Wbm0269	hypothetical_protein
BMX14233	Wbm0467	hypothetical_protein
BMX13892	Wbm0122	Uncharacterized_membrane_protein,_virulence_factor_MviN
BMX14281	Wbm0514	hypothetical_protein
BMX14379	Wbm0612	Xaa-Pro_aminopeptidase
BMX14232	Wbm0466	hypothetical_protein
BMX14166	Wbm0400	ATP-NAD_kinase
BMX14356	Wbm0589	Formamidopyrimidine-DNA_glycosylase
BMX14477	Wbm0709	Coproporphyrinogen_III_oxidase
BMX14317	Wbm0550	hypothetical_protein
BMX14062	Wbm0294	Mg/Co/Ni_transporter_MgtE
BMX14510	Wbm0742	Probable_extracellular_metallopeptidase
BMX14395	Wbm0627	Predicted_protein_WF-5
BMX13957	Wbm0187	Predicted_aspartyl_protease
BMX14487	Wbm0719	Protoheme_ferro-lyase_(ferrochelatase)
BMX14178	Wbm0412	Histidyl-tRNA_synthetase
BMX14450	Wbm0682	hypothetical_protein
BMX14184	Wbm0418	Zn-dependent_peptidase
BMX13890	Wbm0120	Predicted_GTPase
BMX13896	Wbm0126	Recombinational_DNA_repair_ATPase,_RecF
BMX14559	Wbm0791	N6-adenine-specific_methylase
BMX13907	Wbm0137	hypothetical_protein
BMX14556	Wbm0788	Preprotein_translocase_subunit_SecD
BMX13984	Wbm0214	hypothetical_protein
BMX13968	Wbm0198	hypothetical_protein
BMX14024	Wbm0256	5-formyltetrahydrofolate_cyclo-ligase
BMX13926	Wbm0156	hypothetical_protein
BMX14492	Wbm0724	hypothetical_protein
BMX14293	Wbm0526	hypothetical_protein
BMX14544	Wbm0776	hypothetical_protein
BMX14463	Wbm0695	Ribonucleotide_reductase,_alpha_subunit
BMX13852	Wbm0081	hypothetical_protein
BMX14004	Wbm0236	Pentose-5-phosphate-3-epimerase
BMX14568	Wbm0800	Protein_containing_predicted_glutamine_amidotransferase_domain
BMX14391	Wbm0623	NADH:ubiquinone_oxidoreductase_chain_L
BMX13963	Wbm0193	hypothetical_protein
Annotations obtained for selected Wolbachia genes through protein data base search (NRAA) are shown in column C.
