# Supplementary material for: Effects of Doxycycline on gene expression in Wolbachia and Brugia malayi adult female worms in vivo
Source: J Biomed Sci. 2012 Feb 9;19(1):21. doi: 10.1186/1423-0127-19-21 (PMC3352068; doi:10.1186/1423-0127-19-21)
Supplement: Additional file 6 — Differentially expressed Wolbachia genes in Brugia malayi (≥ 2 fold change, P < 0.01) after doxycycline treatment. This table contains lists of up-regulated (in red) and down-regulated (in blue) wBm genes with their normalized expression units (ratios and P values), gene descriptions, Basic Local Alignment Search Tool (BLAST)-NR hits and their available GO assignments. [file 1423-0127-19-21-S6.XLS]

## Sheet: In vivo wolb
Additional file 6. Differentially expressed Wolbachia genes in Brugia malayi worms
Expression values ≥ 2-fold p ≤ 0.01
Systematic	Annotation#	Normalized ratios of the treated sample to control	t-test P-value	Description		GO: Biological process	GO:Cellular component	GO:Molecular function
BMX13919	Wbm0149	4.07008	0.0082178	hypothetical_protein
BMX14240	Wbm0474	3.15505	0.00148938	NADH:ubiquinone_oxidoreductase,_NADH-binding,_chain_F		mitochondrial electron transport, NADH to ubiquinone	−	NAD binding, NADH dehydrogenase (ubiquinone) activity, electron donor activity
BMX14131	Wbm0365	3.06291	0.00119382	Predicted_EndoIII-related_endonuclease		base-excision repair	intracellular	endonuclease activity, DNA-(apurinic or apyrimidinic site) lyase activity, sequence-specific DNA binding, 4 iron, 4 sulfur cluster binding
BMX13925	Wbm0155	0.454727	0.00969482	Predicted_tRNA(5-methylaminomethyl-2-thiouridylate)_methyltransferase,_contain_the_PP-loop_ATPase_domain		tRNA processing	cytoplasm	tRNA (5-methylaminomethyl-2-thiouridylate)-methyltransferase activity
BMX14235	Wbm0469	0.452252	0.00838392	Predicted_hydrolase_of_the_metallo-beta-lactamase_superfamily
BMX14399	Wbm0631	0.449527	0.0028831	Protocatechuate_3,4-dioxygenase_beta_subunit
BMX13917	Wbm0147	0.442113	0.00172549	Thiol-disulfide_isomerase,_thioredoxin_family				antioxidant activity, electron carrier activity, isomerase activity
BMX14532	Wbm0764	0.441006	0.00771169	DNA_gyrase,_topoisomerase_II,_B_subunit,_GyrB		DNA topological change	chromosome	ATP binding, DNA topoisomerase (ATP-hydrolyzing) activity
BMX14056	Wbm0288	0.438751	0.00906339	Recombinational_DNA_repair_protein_RecO		DNA recombination, DNA repair
BMX14343	Wbm0576	0.427728	0.00246426	hypothetical_protein
BMX14348	Wbm0581	0.399889	0.00529798	Uncharacterized_secreted_protein_containing_pentapeptide_repeats
BMX14533	Wbm0765	0.397442	0.00984702	hypothetical_protein
BMX13779	Wbm0007	0.380332	0.00149757	GTPase			intracellular	GTP binding, RNA binding
BMX13961	Wbm0191	0.380163	0.00897878	Translation_initiation_factor_1,_IF-1		translational initiation,		RNA binding, translation initiation factor activity
BMX14525	Wbm0757	0.377627	0.00249146	HesB/YadR/YfhF_family_protein		iron-sulfur cluster assembly		iron-sulfur cluster binding, structural molecule activity
BMX13874	Wbm0103	0.364445	0.00442435	Phosphoribosylpyrophosphate_synthetase		nucleotide biosynthetic process, nucleoside metabolic process	cytoplasm	magnesium ion binding, ribose phosphate diphosphokinase activity
BMX14328	Wbm0561	0.359906	0.00594593	Dihydrolipoamide_dehydrogenase_E3_component		cell redox homeostasis, glycolysis,	cytoplasm	dihydrolipoyl dehydrogenase activity, FAD binding
BMX14306	Wbm0539	0.356544	0.000784164	Proline_dehydrogenase,_P5C_dehydrogenase,_PutA_ortholog		glutamate biosynthetic process, proline catabolic and biosynthetic process	−	proline dehydrogenase activity
BMX14164	Wbm0398	0.355841	0.00464085	ABC-type_Fe3+_transport_system,_periplasmic_component		transport		transporter activity
BMX13786	Wbm0014	0.354492	0.00994407	ABC-type_transport_system_involved_in_cytochrome_c_biogenesis,_ATPase_component		cytochrome complex assembly	outer membrane-bounded periplasmic space	transporter activity, ATPase activity, ATP binding
BMX14025	Wbm0257	0.351426	0.000411777	Mismatch_repair_ATPase,_MutS_family		mismatch repair		ATP binding, mismatched DNA binding
BMX14461	Wbm0693	0.348876	0.00762593	hypothetical_protein
BMX13885	Wbm0115	0.347339	0.00723295	Uracil-DNA_glycosylase
BMX14253	Wbm0486	0.345196	0.00611417	Succinate_dehydrogenase_subunit_C_sdhC		tricarboxylic acid cycle	membrane	electron carrier activity, succinate dehydrogenase activity
BMX13947	Wbm0177	0.330572	0.00741426	Dihydrodipicolinate_reductase		diaminopimelate biosynthetic process	cytoplasm	dihydrodipicolinate reductase activity
BMX14572	Wbm0804	0.328697	0.00601218	Undecaprenyl_pyrophosphate_synthase		metabolic process		transferase activity
BMX14076	Wbm0308	0.321276	0.00345349	Cytochrome_c_oxidase,_subunit_2		respiratory electron transport chain, transport	integral to membrane, mitochondrial respiratory chain	electron carrier activity, cytochrome-c oxidase activity, copper ion binding, heme binding
BMX14531	Wbm0763	0.320681	0.00116628	Asp-tRNAAsn/Glu-tRNAGln_amidotransferase_A_subunit		translation		glutaminyl-tRNA synthase (glutamine-hydrolyzing) activity
BMX14059	Wbm0291	0.3186	0.00230893	Predicted_membrane_protein_WF-2
BMX14543	Wbm0775	0.318279	0.00135839	Cytochrome_b_subunit_of_the_bc_complex		respiratory electron transport chain, transport	integral to membrane, mitochondrial respiratory chain	electron carrier activity
BMX14295	Wbm0528	0.313855	0.000603571	Transcription_termination_factor,_rho		transcription termination		proton-transporting two-sector ATPase complex	transcription termination factor activity, nucleoside-triphosphatase activity, hydrogen ion transmembrane transporter activity, ATP binding, RNA binding
BMX14066	Wbm0298	0.307709	0.00397068	Glyceraldehyde-3-phosphate_dehydrogenase,_GapA		glycolysis		glyceraldehyde-3-phosphate dehydrogenase (phosphorylating) activity, NAD binding
BMX14223	Wbm0457	0.304418	0.00176101	F0F1-type_ATP_synthase,_subunit_b
BMX14331	Wbm0564	0.304218	0.000260838	hypothetical_protein
BMX13777	Wbm0005	0.30319	0.00488676	Glycine/serine_hydroxymethyltransferase		one-carbon compound metabolic process	cytoplasm	glycine hydroxymethyltransferase activity
BMX13848	Wbm0076	0.302684	0.00993045	WAS_family_protein
BMX14351	Wbm0584	0.301309	0.00337932	Ubiquinone_biosynthesis_protein_COQ7		protein metabolic process, ubiquinone biosynthetic process	−	oxidoreductase activity, transition metal ion binding
BMX14171	Wbm0405	0.300804	0.00599142	DNA_gyrase,_topoisomerase_II_A_subunit,_GyrA		DNA topological change	chromosome	DNA topoisomerase (ATP-hydrolyzing) activity, ATP binding
BMX14447	Wbm0679	0.298556	0.0088392	Uncharacterized_ABC-type_transport_system,_permease_component
BMX13965	Wbm0195	0.296947	0.005227	2-polyprenyl-3-methyl-5-hydroxy-6-metoxy-1,4-benzoquinol_methylase		pentose-phosphate shunt, ubiquinone biosynthetic process	−	2-polyprenyl-6-methoxy-1,4-benzoquinone methyltransferase activity, ribose-5-phosphate isomerase activity
BMX14424	Wbm0656	0.29085	0.00340811	Methionyl-tRNA_formyltransferase		translation		methionyl-tRNA formyltransferase activity
BMX13940	Wbm0170	0.289751	0.00111794	Preprotein_translocase_subunit_SecG		protein secretion	integral to membrane	P-P-bond-hydrolysis-driven protein transmembrane transporter activity
BMX14319	Wbm0552	0.289707	0.0058856	ATP-dependent_protease_Clp,_ATPase_subunit		protein folding		ATP binding, unfolded protein binding
BMX14414	Wbm0646	0.289432	0.00481982	Uncharacterized_protein_conserved_in_bacteria
BMX14192	Wbm0426	0.288685	0.00429518	Phosphatidylserine_decarboxylase		phospholipid biosynthetic process		phosphatidylserine decarboxylase activity
BMX14128	Wbm0362	0.287142	0.00199041	Predicted_membrane_protein
BMX14123	Wbm0357	0.28678	0.00742662	Predicted_GTPase
BMX14097	Wbm0329	0.286733	0.00662834	Ribosomal_protein_L5		translation		rRNA binding
BMX14508	Wbm0740	0.284604	0.00220744	UDP-N-acetylglucosamine_enolpyruvyl_transferase		peptidoglycan biosynthetic process	cytoplasm	UDP-N-acetylglucosamine 1-carboxyvinyltransferase activity
BMX14422	Wbm0654	0.280031	0.000671165	Carbamoylphosphate_synthase_small_subunit		biosynthetic process, glutamine metabolic process	−	carbamoyl-phosphate synthase activity
BMX14379	Wbm0612	0.279651	0.00713494	Xaa-Pro_aminopeptidase		proteolysis		aminopeptidase activity, metalloexopeptidase activity
BMX14083	Wbm0315	0.278578	0.00146983	F0F1-type_ATP_synthase,_delta_subunit		ATP synthesis coupled proton transport	proton-transporting two-sector ATPase complex	hydrogen ion transporting ATPase, ATP synthase activity, rotational mechanism
BMX14162	Wbm0396	0.277207	0.00206852	DNA_mismatch_repair_enzyme_MutL,__predicted_ATPase		mismatch repair
BMX14199	Wbm0433	0.276821	0.000308903	Uncharacterized_protein_conserved_in_bacteria,_YbaB_family
BMX13977	Wbm0207	0.273583	0.00678761	Pyruvate/2-oxoglutarate dehydrogenase complex, dehydrogenaseE1component,eukaryotic_type,_alpha_subunit		metabolic process		oxidoreductase activity
BMX14485	Wbm0717	0.2709	0.00236615	Nucleoside_diphosphate_kinase		CTP, GTP, UTP biosynthetic process	cytoplasm	nucleoside diphosphate kinase activity, ATP binding
BMX14151	Wbm0385	0.27017	0.00317436	Aspartate_carbamoyltransferase,_catalytic_chain		pyrimidine nucleotide biosynthetic process	−	aspartate carbamoyltransferase activity
BMX13950	Wbm0180	0.269673	0.0053993	hypothetical_protein
BMX13899	Wbm0129	0.268639	0.000108757	Ornithine/acetylornithine_aminotransferase		arginine metabolic process		transaminase activity, pyridoxal phosphate binding
BMX14016	Wbm0248	0.267043	0.00924103	Tyrosyl-tRNA_synthetase		tyrosyl-tRNA aminoacylation	cytoplasm	tyrosine-tRNA ligase activity, ATP binding
BMX14137	Wbm0371	0.263564	0.00581871	Glycyl-tRNA_synthetase,_beta_subunit		arginyl-tRNA, glycyl-tRNA aminoacylation	cytoplasm	glycine-tRNA, arginine-tRNA ligase activity, ATP binding
BMX13795	Wbm0023	0.262427	0.00339638	ABC-type_antimicrobial_peptide_transport_system,_ATPase_component				ATP binding, ATPase activity
BMX14115	Wbm0348	0.257333	0.00790553	Predicted_aminomethyltransferase_related_to_GcvT		glycine catabolic process	cytoplasm	aminomethyltransferase activity
BMX14265	Wbm0498	0.255392	0.00630808	Predicted_transcriptional_regulator,_XRE_family
BMX14087	Wbm0319	0.253238	0.000942111	Ribosomal_protein_S11		translation		rRNA binding
BMX14141	Wbm0375	0.252763	0.00654431	NADH:ubiquinone_oxidoreductase_chain_H		oxidation reduction	plasma membrane	NADH dehydrogenase (quinone) activity
BMX13834	Wbm0062	0.252716	0.00110598	hypothetical_protein
BMX14542	Wbm0774	0.25104	0.0068533	Cytochrome_c1				electron carrier activity, heme, iron ion binding
BMX14193	Wbm0427	0.249519	5.29517e-05	RecA_recombinase		DNA recombination, DNA repair, SOS response	cytoplasm	ATP binding, damaged DNA binding, DNA-dependent ATPase activity
BMX14377	Wbm0610	0.248202	0.00584243	hypothetical_protein
BMX14005	Wbm0237	0.247347	0.00543171	Nucleoside-diphosphate-sugar_epimerase		cellular metabolic process		catalytic activity, coenzyme binding
BMX14363	Wbm0596	0.240081	0.000798748	Response_regulator_consisting_of_a_CheY-like_receiver_domain_and_wHTH-type_DNA-binding_domain		regulation of transcription, DNA-dependent, two-component signal transduction system (phosphorelay)	−	DNA binding, two-component response regulator activity
BMX14000	Wbm0230	0.237346	0.000290001	hypothetical_protein
BMX14425	Wbm0657	0.236348	0.000972016	Ribosomal_protein_L20		ribosomal large subunit assembly and maintenance	−	rRNA binding
BMX14473	Wbm0705	0.235634	0.00226164	F0F1-type_ATP_synthase,_gamma_subunit		plasma membrane ATP synthesis coupled proton transport	−	ATP binding, hydrogen ion transporting ATP synthase activity, rotational mechanism
BMX13863	Wbm0092	0.233061	0.00399785	Ribosomal_protein_L25_(general_stress_protein_Ctc)		translation
BMX14486	Wbm0718	0.231067	0.00661204	hypothetical_protein
BMX13928	Wbm0158	0.230122	0.00121943	Fructose-1,6-bisphosphatase		glycerol metabolic process
BMX14288	Wbm0521	0.229824	7.90264e-05	Ribosomal_protein_S21		translation	ribosome	structural constituent of ribosome
BMX14570	Wbm0802	0.229386	0.000219197	NADH:ubiquinone_oxidoreductase_Fe-S_subunit
BMX13913	Wbm0143	0.229307	0.00792274	Predicted_membrane_protein
BMX13916	Wbm0146	0.227734	0.000137562	Kef-type_K+_transport_system,_membrane_component		metabolic process, potassium ion transport, regulation of pH	integral to membrane	catalytic activity, solute:hydrogen antiporter activity
BMX13952	Wbm0182	0.227701	0.000900115	NAD-specific_glutamate_dehydrogenase		metabolic process		catalytic activity, binding
BMX14498	Wbm0730	0.225834	0.00117419	Predicted_permease
BMX14105	Wbm0338	0.223767	0.00277141	Ribosomal_protein_L2		translation		rRNA binding
BMX14121	Wbm0355	0.223173	0.000663435	dUTPase				dUTP diphosphatase activity
BMX14286	Wbm0519	0.220362	0.00167954	Succinyl-CoA_synthetase,_alpha_subunit		tricarboxylic acid cycle		ATP binding, ATP citrate synthase activity, succinate-CoA ligase (ADP-forming) activity
BMX14239	Wbm0473	0.220143	0.00888294	Translation_initiation_factor_3,_IF-3		translational initiation	cytoplasm	translation initiation factor activity
BMX14242	Wbm0475	0.217078	0.00137115	Short-chain_alcohol_dehydrogenase_family_enzyme		metabolic process		oxidoreductase activity, binding
BMX14446	Wbm0678	0.216653	0.00606748	Sec-independent_protein_secretion_pathway_component,_TatA		intracellular protein transport across a membrane	integral to membrane	protein transporter activity
BMX13778	Wbm0006	0.215457	0.00767489	hypothetical_protein
BMX13791	Wbm0019	0.214983	0.00208103	Polyribonucleotide_nucleotidyltransferase,_pnp		mRNA catabolic process	cytoplasm	polyribonucleotide nucleotidyltransferase activity
BMX14522	Wbm0754	0.213859	0.00893105	Cytochrome_B561		respiratory electron transport chain	integral to membrane	electron carrier activity
BMX14026	Wbm0258	0.211377	5.92053e-05	Ribonuclease_D		nucleobase, nucleoside, nucleotide and nucleic acid metabolic process	intracellular	3'-5' exonuclease activity, nucleic acid binding
BMX14098	Wbm0330	0.21032	0.00517329	Ribosomal_protein_L24		translation		rRNA binding
BMX14094	Wbm0326	0.207396	0.0013116	Ribosomal_protein_L6		translation	ribosome	rRNA binding, structural constituent of ribosome
BMX13960	Wbm0190	0.207256	0.00413458	Transcription_termination_factor,_NusB		regulation of transcription, DNA-dependent	−	RNA binding
BMX14444	Wbm0676	0.204939	0.00294616	Glutaredoxin-related_protein		cell redox homeostasis		electron carrier activity, protein disulfide oxidoreductase activity
BMX14573	Wbm0805	0.204826	0.00520491	Ribosome_recycling_factor		translational termination	cytoplasm
BMX14190	Wbm0424	0.20368	0.00383118	Na+/alanine_symporter		sodium ion transport	membrane	sodium:amino acid symporter activity
BMX13879	Wbm0108	0.201065	0.00166327	Dihydrolipoamide_acyltransferase_E2_component		tricarboxylic acid cycle	oxoglutarate dehydrogenase complex	dihydrolipoyllysine-residue succinyltransferase activity, lipoic acid binding, protein binding
BMX14494	Wbm0726	0.199189	0.00152226	hypothetical_protein
BMX14196	Wbm0430	0.194921	0.00327715	Uncharacterized_homolog_of_invasion-associated_protein_B
BMX14101	Wbm0334	0.193496	0.000100885	Ribosomal_protein_L16		translation
BMX13978	Wbm0208	0.190197	0.00902704	Predicted_membrane_protein
BMX14519	Wbm0751	0.188668	0.00214894	hypothetical_protein
BMX14155	Wbm0389	0.187191	0.00119331	Multisubunit_Na+/H+_antiporter,_MnhG_subunit		proton transport		monovalent cation:proton antiporter activity
BMX14109	Wbm0342	0.185047	0.00144381	Ribosomal_protein_S10		translation	ribosome	structural constituent of ribosome
BMX14150	Wbm0384	0.18458	0.00597588	Probable_extracellular_metallopeptidase
BMX14111	Wbm0344	0.184269	0.00557902	Translation_elongation_factor_FusA,_GTPase		translational elongation	cytoplasm	GTP binding, translation elongation factor activity
BMX14316	Wbm0549	0.183747	0.000238981	Predicted_acid_phosphatase
BMX14563	Wbm0795	0.183744	0.000126774	Type_IV_secretory_pathway,_VirB6_components		conjugation with cellular fusion
BMX13999	Wbm0229	0.182947	0.00740606	Ribosomal_protein_L19		translation
BMX13953	Wbm0183	0.182233	7.38904e-05	hypothetical_protein
BMX14468	Wbm0700	0.181574	0.000742136	Ribosomal_protein_L27		translation	ribosome	structural constituent of ribosome
BMX13826	Wbm0054	0.179162	0.000339815	Outer_membrane_protein/protective_antigen_OMA87			outer membrane
BMX14469	Wbm0701	0.175561	0.000259937	Ribosomal_protein_L21		translation		rRNA binding
BMX14154	Wbm0388	0.173036	0.0067809	hypothetical_protein		ion transport	integral to membrane	ion transmembrane transporter activity
BMX14569	Wbm0801	0.171216	0.0016377	Phosphopantetheine_adenylyltransferase		coenzyme A biosynthetic process	cytoplasm	pantetheine-phosphate adenylyltransferase activity
BMX14369	Wbm0602	0.168587	0.00117549	Cell_division_GTPase,_FtsZ		cell cycle, barrier septum formation, protein polymerization	cytoplasm	GTP binding, GTPase activity
BMX14426	Wbm0658	0.167914	0.00447376	Ribosomal_protein_L35		translation
BMX14575	Wbm0807	0.165707	0.0019421	Translation_elongation_factor_Ts		translational elongation		translation elongation factor activity
BMX14015	Wbm0247	0.164368	0.00249213	Uncharacterized_homolog_of_plant_Iojap_protein
BMX14144	Wbm0378	0.164217	0.000684576	hypothetical_protein
BMX14113	Wbm0346	0.162758	0.000114121	Ribosomal_protein_S12		translation		rRNA binding
BMX14170	Wbm0404	0.162728	0.000296881	Predicted_protein,_WF-1
BMX14332	Wbm0565	0.161903	0.00105345	hypothetical_protein
BMX13785	Wbm0013	0.161674	0.000897998	hypothetical_protein
BMX13883	Wbm0113	0.156971	0.00541549	Actin-like_ATPase_involved_in_cell_division,_FtsA		cell cycle, cell division
BMX14429	Wbm0661	0.154898	0.00381912	Bacterial_nucleoid_DNA-binding_protein,_HupA_family				DNA binding
BMX14308	Wbm0541	0.153662	0.00289594	Preprotein_translocase_subunit_SecB		protein folding	cytoplasm
BMX14236	Wbm0470	0.153616	0.00906787	Enoyl-[acyl-carrier-protein]_reductase_(NADH)		metabolic process		binding, oxidoreductase activity
BMX13903	Wbm0133	0.152909	0.0053318	7-keto-8-aminopelargonate_synthetase		biosynthetic process, tetrapyrrole biosynthetic process	−	5-aminolevulinate synthase activity, pyridoxal phosphate binding, transferase activity, transferring nitrogenous groups
BMX13796	Wbm0024	0.152901	1.0615e-05	HesB/YadR/YfhF_family_protein		iron-sulfur cluster assembly		iron-sulfur cluster binding, structural molecule activity
BMX14044	Wbm0276	0.152419	0.00308466	ATPase_involved_in_DNA_replication_initiation,_DnaA		DNA replication initiation, regulation of DNA replication	cytoplasm	ATP binding, DNA replication origin binding
BMX14237	Wbm0471	0.152282	0.00639637	NADH:ubiquinone_oxidoreductase_chain_I		oxidation reduction, photosynthesis, light reaction	plasma membrane	NADH dehydrogenase (quinone) activity, iron ion binding
BMX13901	Wbm0131	0.149996	0.00656929	Translation_elongation_factor_P,_EF-P		translational elongation	cytoplasm	translation elongation factor activity
BMX14216	Wbm0450	0.149284	0.000230037	hypothetical_protein
BMX14460	Wbm0692	0.147153	0.00355985	RNase_P_protein_component		tRNA processing		RNA binding, ribonuclease P activity
BMX14075	Wbm0307	0.145287	0.00899931	Cytochrome_c_oxidase,_subunit_1		aerobic respiration, transport	integral to membrane, mitochondrial respiratory chain	electron carrier activity; heme, iron ion binding
BMX14214	Wbm0448	0.143818	0.000140078	Succinate_dehydrogenase_flavoprotein_subunit,_SdhA		tricarboxylic acid cycle		electron donor activity, FAD binding, oxidoreductase activity
BMX14112	Wbm0345	0.142195	0.000805627	Ribosomal_protein_S7		translation		rRNA binding
BMX14153	Wbm0387	0.142132	0.000490159	DNA-directed_RNA_polymerase_subunit_omega,_RpoZ		transcription, DNA-dependent		DNA binding, DNA-directed RNA polymerase activity
BMX14110	Wbm0343	0.142076	0.00055165	Translation_elongation_factor_EF-Tu,_GTPase				GTP binding, translation elongation factor activity
BMX14527	Wbm0759	0.141838	0.000933092	Molecular_chaperone,_DnaK		iron-sulfur cluster assembly		ATP binding, ATPase activity, unfolded protein binding
BMX13868	Wbm0097	0.139138	0.00205693	DhnA-type_fructose-1,6-bisphosphate_aldolase		metabolic process		lyase activity
BMX14341	Wbm0574	0.139094	0.00478227	Ribosomal_protein_L13		translation
BMX14260	Wbm0493	0.135243	0.00128317	Cystathionine_beta-lyase		amino acid metabolic process	cytoplasm	cystathionine beta-lyase activity, pyridoxal phosphate binding
BMX14261	Wbm0494	0.135176	0.000511946	Stress-induced_morphogen,_BolA
BMX14163	Wbm0397	0.132853	0.000492931	Phosphoribosylcarboxyaminoimidazole_(NCAIR)_mutase,_PurE		'de novo' IMP biosynthetic process	phosphoribosylaminoimidazole carboxylase complex	phosphoribosylaminoimidazole carboxylase activity
BMX14442	Wbm0674	0.131238	0.000798838	Malic_enzyme		metabolic process		NAD binding, metal ion binding, oxidoreductase activity
BMX13792	Wbm0020	0.130313	0.000480474	Ribosomal_protein_S15		translation
BMX14476	Wbm0708	0.127233	0.000122027	Superfamily_II_DNA/RNA_helicase				ATP binding, ATP-dependent helicase activity, nucleic acid binding
BMX14143	Wbm0377	0.127042	0.00154638	hypothetical_protein
BMX13831	Wbm0059	0.125482	0.000847394	Ribosomal_protein_S1		translation	ribosome	RNA binding, structural constituent of ribosome
BMX13902	Wbm0132	0.125372	0.00819956	Probable_fructose-1,6-bisphosphatase,_inositol_monophosphatase_family				inositol or phosphatidylinositol phosphatase activity
BMX14380	Wbm0613	0.124997	0.00045157	hypothetical_protein
BMX14095	Wbm0327	0.123704	0.00155636	Ribosomal_protein_S8		translation		rRNA binding
BMX14021	Wbm0253	0.123163	0.000642064	hypothetical_protein
BMX14130	Wbm0364	0.122643	0.00110532	2-methylthioadenine_synthetase		metabolic process		4 iron, 4 sulfur cluster binding, catalytic activity, iron ion binding
BMX14454	Wbm0686	0.122082	0.00568785	Transaldolase		carbohydrate metabolic process	cytoplasm	catalytic activity
BMX14093	Wbm0325	0.121417	0.00183617	Ribosomal_protein_L18		translation		rRNA binding
BMX14418	Wbm0650	0.118963	9.18238e-05	Ribosomal_protein_L1				rRNA binding
BMX14103	Wbm0336	0.118266	0.00020257	Ribosomal_protein_L22		translation		rRNA binding
BMX14257	Wbm0490	0.118254	0.00128436	Integral_membrane_protein,_interacts_with_FtsH			integral to membrane
BMX14423	Wbm0655	0.118077	0.000112465	hypothetical_protein
BMX14267	Wbm0500	0.117105	0.00991286	Ribosomal_protein_S6		translation		rRNA binding
BMX14197	Wbm0431	0.116979	1.84443e-05	DNA-directed_RNA_polymerase_sigma_32_subunit,_RpoH_subfamily		regulation of transcription, DNA-dependent; transcription initiation	−	DNA-directed RNA polymerase activity, sigma factor activity, transcription factor activity
BMX14505	Wbm0737	0.116396	0.00154247	Geranylgeranyl_pyrophosphate_synthase		isoprenoid biosynthetic process
BMX14419	Wbm0651	0.115808	0.00210454	Ribosomal_protein_L11		translation	ribosome	rRNA binding, structural constituent of ribosome
BMX14375	Wbm0608	0.115307	0.0045285	Thioredoxin,_trx		cell redox homeostasis, glycerol ether metabolic process, transport	−	electron carrier activity, protein disulfide oxidoreductase activity
BMX14506	Wbm0738	0.115092	0.0033021	Acyl_carrier_protein		fatty acid biosynthetic process		acyl carrier activity, cofactor binding
BMX14268	Wbm0501	0.114068	0.000255746	Ribosomal_protein_S18		translation		rRNA binding
BMX14099	Wbm0331	0.113287	0.000312311	Ribosomal_protein_L14		translation	large ribosomal subunit	structural constituent of ribosome
BMX14096	Wbm0328	0.109347	4.1872e-05	Ribosomal_protein_S14		translation	ribosome	structural constituent of ribosome
BMX14405	Wbm0637	0.108758	4.63171e-05	hypothetical_protein
BMX14566	Wbm0798	0.106438	0.00312108	Type_IV_secretory_pathway,_VirB3_components
BMX14100	Wbm0332	0.103965	9.83916e-05	Ribosomal_protein_S17		translation		rRNA binding
BMX14264	Wbm0497	0.10357	0.000215631	Ribosomal_protein_L33		translation
BMX14203	Wbm0437	0.097703	0.000309819	hypothetical_protein
BMX14421	Wbm0653	0.0968512	0.00290639	Translation_elongation_factor_EF-Tu,_GTPase				GTP binding, translation elongation factor activity
BMX13819	Wbm0047	0.0941789	0.000671415	hypothetical_protein
BMX14416	Wbm0648	0.0879654	0.000297487	Ribosomal_protein_L7/L12		translation	ribosome	structural constituent of ribosome
BMX14354	Wbm0587	0.0874581	3.76407e-06	hypothetical_protein
BMX14457	Wbm0689	0.0872811	8.65197e-05	F0F1-type_ATP_synthase,_beta_subunit		plasma membrane ATP synthesis coupled proton transport	plasma membrane	ATP binding, hydrogen ion transporting ATP synthase activity, rotational mechanism
BMX14475	Wbm0707	0.0818811	0.00608645	Cold_shock_protein		regulation of transcription, DNA-dependent	cytoplasm	DNA binding
BMX14023	Wbm0255	0.0808831	0.00320178	Glutamine_phosphoribosylpyrophosphate_amidotransferase		nucleoside metabolic process, purine base biosynthetic process	−	amidophosphoribosyltransferase activity
BMX14340	Wbm0573	0.0778468	0.0012084	Ribosomal_protein_S9		translation	ribosome	structural constituent of ribosome
BMX13990	Wbm0220	0.0757913	0.000503527	Superoxide_dismutase,_SodA		superoxide metabolic process	metal ion binding	superoxide dismutase activity
BMX14217	Wbm0451	0.0739986	0.000134269	hypothetical_protein
BMX13782	Wbm0010	0.0720486	0.000159123	Probable_outer_membrane_protein
BMX14456	Wbm0688	0.0702093	0.0015852	F0F1-type_ATP_synthase,_epsilon_subunit		ATP synthesis coupled proton transport	proton-transporting ATP synthase complex, catalytic core F(1)	hydrogen ion transporting ATPase activity, rotational mechanism; metal ion binding
BMX14370	Wbm0603	0.0695068	7.28278e-05	hypothetical_protein
BMX14443	Wbm0675	0.0692855	0.00054629	Stress-induced_morphogen,_BolA
BMX13922	Wbm0152	0.066654	0.00165425	Outer_membrane_protein,_pal-like			cell outer membrane, integral to membrane
BMX14104	Wbm0337	0.0644607	0.000343593	Ribosomal_protein_S19		translation	small ribosomal subunit	structural constituent of ribosome
BMX14198	Wbm0432	0.0610226	0.000121394	Outer_surface_protein_Wsp			cell outer membrane, integral to membrane
BMX14539	Wbm0771	0.0608103	0.000172656	hypothetical_protein
BMX14200	Wbm0434	0.0569034	1.56247e-05	DNA_polymerase_III,_gamma/tau_subunit		DNA replication, defense response	DNA polymerase III complex, nucleus	ATP, DNA binding; DNA-directed DNA polymerase activity; nucleoside-triphosphatase activity
BMX14339	Wbm0572	0.0524047	0.000234795	Bacterial_nucleoid_DNA-binding_protein,_HupA_family				DNA binding
200 Wolbachia genes were differentially expressed (≥ 2 fold change, P ≤ 0.01) after 6 wks of doxycycline treatment.
3 Wolbachia genes were up-regulated (shown in red) and 197 Wolbachia genes were down-regulated (shown in blue)
