# Supplementary material for: Effects of Doxycycline on gene expression in Wolbachia and Brugia malayi adult female worms in vivo
Source: J Biomed Sci. 2012 Feb 9;19(1):21. doi: 10.1186/1423-0127-19-21 (PMC3352068; doi:10.1186/1423-0127-19-21)
Supplement: Additional file 7 — Functional classification by Koyoto Encyclopedia of Genes and Genomes (KEGG) of differentially expressed Wolbachia genes in Brugia malayi after doxycycline treatment. Summary sheet include number of wBm genes that are represented in the V2-filarial array and their associated pathways. Frequent pathways mapped to the differentially expressed wBm genes are shown in this table with their ko numbers. A hypergeometric cumulative distribution function (cdf) for each KEGG pathway was applied to identify the enriched pathways. Statistically significant (P < 0.05) pathways ranked by gene abundance are shown in red. [file 1423-0127-19-21-S7.XLS]

## Sheet: Summary
Additional file 7. KEGG analysis for the pathways mapped in the differentially expressed Wolbachia genes
Pathway	Wolb_Doxy_invivo		Wolb_804
	Genes	KOs	Genes	KOs
Total	141	142	499	487
1. Metabolism	53	55	221	222
1.1 Carbohydrate Metabolism	14	14	43	44
Glycolysis / Gluconeogenesis	5	5	12	11
Citrate cycle (TCA cycle)	5	5	15	14
Pentose phosphate pathway	4	4	6	6
Pentose and glucuronate interconversions	0	0	1	1
Fructose and mannose metabolism	2	2	4	4
Galactose metabolism	0	0	0	0
Ascorbate and aldarate metabolism	0	0	0	0
Starch and sucrose metabolism	0	0	0	0
Aminosugars metabolism	1	1	4	5
Nucleotide sugars metabolism	0	0	0	0
Pyruvate metabolism	3	3	8	7
Glyoxylate and dicarboxylate metabolism	0	0	5	6
Propanoate metabolism	1	1	5	5
Butanoate metabolism	3	3	6	6
C5-Branched dibasic acid metabolism	1	1	2	2
Inositol metabolism	0	0	1	1
Inositol phosphate metabolism	1	1	2	2
1.10 Biosynthesis of Secondary Metabolites	2	2	3	3
Terpenoid biosynthesis	1	1	1	1
Diterpenoid biosynthesis	0	0	0	0
Monoterpenoid biosynthesis	0	0	0	0
Limonene and pinene degradation	0	0	0	0
Indole and ipecac alkaloid biosynthesis	0	0	0	0
Stilbene, coumarine and lignin biosynthesis	0	0	0	0
Flavonoid biosynthesis	0	0	0	0
Alkaloid biosynthesis I	0	0	1	1
Alkaloid biosynthesis II	0	0	0	0
Penicillins and cephalosporins biosynthesis	0	0	0	0
beta-Lactam resistance	0	0	0	0
Streptomycin biosynthesis	1	1	1	1
Tetracycline biosynthesis	0	0	0	0
Novobiocin biosynthesis	0	0	1	1
1.11 Xenobiotics Biodegradation and Metabolism	3	3	9	8
Caprolactam degradation	0	0	0	0
Biphenyl degradation	0	0	0	0
Toluene and xylene degradation	0	0	0	0
gamma-Hexachlorocyclohexane degradation	1	1	1	1
3-Chloroacrylic acid degradation	0	0	0	0
1,1,1-Trichloro-2,2-bis(4-chlorophenyl)ethane (DDT) degradation	0	0	0	0
2,4-Dichlorobenzoate degradation	0	0	0	0
1,2-Dichloroethane degradation	0	0	0	0
Tetrachloroethene degradation	0	0	0	0
Styrene degradation	0	0	0	0
1,4-Dichlorobenzene degradation	0	0	0	0
Nitrobenzene degradation	0	0	2	1
Ethylbenzene degradation	0	0	0	0
Fluorene degradation	0	0	0	0
Carbazole degradation	0	0	0	0
Benzoate degradation via CoA ligation	2	2	5	5
Benzoate degradation via hydroxylation	0	0	0	0
Atrazine degradation	0	0	0	0
Bisphenol A degradation	0	0	0	0
1- and 2-Methylnaphthalene degradation	0	0	0	0
Metabolism of xenobiotics by cytochrome P450	0	0	1	1
1.12 Enzyme Families	0	0	0	0
Cytochrome P450	0	0	0	0
1.2 Energy Metabolism	22	23	62	62
Oxidative phosphorylation	10	11	29	30
ATP synthesis	5	5	9	8
Photosynthesis	0	0	0	0
Carbon fixation	3	3	10	10
Reductive carboxylate cycle (CO2 fixation)	3	3	10	10
Methane metabolism	1	1	1	1
Nitrogen metabolism	2	2	8	8
Sulfur metabolism	1	1	1	1
ATPases	0	0	0	0
Pyruvate/Oxoglutarate oxidoreductases	0	0	0	0
1.3 Lipid Metabolism	4	4	23	23
Fatty acid biosynthesis	2	2	9	9
Fatty acid elongation in mitochondria	0	0	0	0
Fatty acid metabolism	0	0	0	0
Synthesis and degradation of ketone bodies	0	0	0	0
Biosynthesis of steroids	1	1	6	7
Bile acid biosynthesis	0	0	0	0
C21-Steroid hormone metabolism	0	0	0	0
Androgen and estrogen metabolism	0	0	2	1
Glycerolipid metabolism	0	0	1	1
Glycerophospholipid metabolism	1	1	6	6
Arachidonic acid metabolism	0	0	0	0
Linoleic acid metabolism	0	0	0	0
1.4 Nucleotide Metabolism	8	8	39	38
Purine metabolism	5	5	23	23
Pyrimidine metabolism	5	5	21	20
1.5 Amino Acid Metabolism	17	18	65	63
Glutamate metabolism	3	3	12	11
Alanine and aspartate metabolism	1	1	6	6
Glycine, serine and threonine metabolism	5	5	12	11
Methionine metabolism	2	2	5	5
Cysteine metabolism	2	2	4	4
Valine, leucine and isoleucine degradation	0	0	2	2
Valine, leucine and isoleucine biosynthesis	1	1	5	5
Lysine biosynthesis	1	1	10	10
Lysine degradation	2	2	3	3
Arginine and proline metabolism	1	2	4	5
Histidine metabolism	0	0	3	2
Tyrosine metabolism	0	0	3	2
Phenylalanine metabolism	0	0	1	1
Tryptophan metabolism	0	0	4	3
Phenylalanine, tyrosine and tryptophan biosynthesis	1	1	5	5
Urea cycle and metabolism of amino groups	1	1	2	2
1.6 Metabolism of Other Amino Acids	2	2	14	13
beta-Alanine metabolism	0	0	1	1
Taurine and hypotaurine metabolism	0	0	0	0
Aminophosphonate metabolism	0	0	2	1
Selenoamino acid metabolism	1	1	5	4
Cyanoamino acid metabolism	1	1	1	1
D-Glutamine and D-glutamate metabolism	0	0	2	2
D-Arginine and D-ornithine metabolism	0	0	0	0
D-Alanine metabolism	0	0	1	1
Glutathione metabolism	0	0	4	4
1.7 Glycan Biosynthesis and Metabolism	0	0	10	10
N-Glycan biosynthesis	0	0	0	0
High-mannose type N-glycan biosynthesis	0	0	0	0
N-Glycan degradation	0	0	0	0
O-Glycan biosynthesis	0	0	0	0
Chondroitin sulfate biosynthesis	0	0	0	0
Heparan sulfate biosynthesis	0	0	0	0
Keratan sulfate biosynthesis	0	0	0	0
Glycosaminoglycan degradation	0	0	0	0
Lipopolysaccharide biosynthesis	0	0	0	0
Peptidoglycan biosynthesis	0	0	9	9
Glycosylphosphatidylinositol(GPI)-anchor biosynthesis	0	0	0	0
Glycosphingolipid metabolism	0	0	0	0
Ganglioside biosynthesis	0	0	1	1
Globoside metabolism	0	0	1	1
Proteoglycans	0	0	0	0
Blood group glycolipid biosynthesis - lactoseries	0	0	0	0
Blood group glycolipid biosynthesis - neo-lactoseries	0	0	1	1
1.8 Biosynthesis of Polyketides and Nonribosomal Peptides	0	0	1	1
Biosynthesis of ansamycins	0	0	1	1
Biosynthesis of type II polyketide backbone	0	0	0	0
Biosynthesis of type II polyketide products	0	0	0	0
Polyketide sugar unit biosynthesis	0	0	0	0
Biosynthesis of siderophore group nonribosomal peptides	0	0	0	0
Biosynthesis of vancomycin group antibiotics	0	0	0	0
1.9 Metabolism of Cofactors and Vitamins	10	10	50	51
Thiamine metabolism	0	0	0	0
Riboflavin metabolism	1	1	7	8
Vitamin B6 metabolism	0	0	0	0
Nicotinate and nicotinamide metabolism	0	0	2	2
Pantothenate and CoA biosynthesis	1	1	2	2
Biotin metabolism	0	0	1	1
Folate biosynthesis	0	0	0	0
One carbon pool by folate	2	2	6	7
Retinol metabolism	0	0	0	0
Porphyrin and chlorophyll metabolism	0	0	9	8
Ubiquinone biosynthesis	6	6	23	23
2. Genetic Information Processing	75	74	215	206
2.1 Transcription	5	5	11	11
RNA polymerase	2	2	5	5
Basal transcription factors	2	2	5	5
HTH family transcriptional regulators	0	0	0	0
Other and unclassified family transcriptional regulators	1	1	1	1
Other transcription related proteins	0	0	0	0
2.2 Translation	49	48	105	102
Ribosome	33	33	52	52
Aminoacyl-tRNA biosynthesis	3	3	22	21
Translation factors	8	7	11	10
Other translation proteins	5	5	20	19
2.3 Folding, Sorting and Degradation	9	9	56	51
Protein export	3	3	15	15
Type II secretion system	0	0	0	0
Type III secretion system	0	0	0	0
Type IV secretion system	2	2	13	8
SNARE interactions in vesicular transport	0	0	0	0
Regulation of autophagy	0	0	0	0
Ubiquitin mediated proteolysis	0	0	0	0
Proteasome	0	0	0	0
Protein folding and associated processing	4	4	28	28
2.4 Replication and Repair	12	12	43	42
DNA polymerase	2	2	8	8
Replication complex	3	3	8	8
Other replication, recombination and repair proteins	7	7	27	26
3. Environmental Information Processing	10	10	46	41
3.1 Membrane Transport	8	8	42	37
ABC transporters	3	3	20	19
Phosphotransferase system (PTS)	0	0	0	0
Pores ion channels	1	1	3	3
Other ion-coupled transporters	4	4	15	11
Major facilitator superfamily (MFS)	0	0	2	2
Electron transfer carriers	0	0	0	0
Other transporters	0	0	2	2
3.2 Signal Transduction	2	2	4	4
Two-component system	1	1	1	1
MAPK signaling pathway	0	0	1	1
Wnt signaling pathway	0	0	0	0
Notch signaling pathway	0	0	0	0
Hedgehog signaling pathway	0	0	0	0
TGF-beta signaling pathway	0	0	0	0
VEGF signaling pathway	0	0	0	0
Jak-STAT signaling pathway	0	0	0	0
Calcium signaling pathway	0	0	0	0
Phosphatidylinositol signaling system	1	1	2	2
mTOR signaling pathway	0	0	0	0
3.3 Signaling Molecules and Interaction	0	0	0	0
Neuroactive ligand-receptor interaction	0	0	0	0
Cytokine-cytokine receptor interaction	0	0	0	0
ECM-receptor interaction	0	0	0	0
Cell adhesion molecules (CAMs)	0	0	0	0
Cytokines	0	0	0	0
Cytokine receptors	0	0	0	0
Nuclear receptors	0	0	0	0
GTP-binding proteins	0	0	0	0
G protein-coupled receptors	0	0	0	0
Ion channels	0	0	0	0
CAM ligands	0	0	0	0
CD molecules	0	0	0	0
4. Cellular Processes	2	2	13	13
4.1 Cell Motility	0	0	0	0
Bacterial chemotaxis	0	0	0	0
Flagellar assembly	0	0	0	0
Regulation of actin cytoskeleton	0	0	0	0
Bacterial motility proteins	0	0	0	0
4.2 Cell Growth and Death	2	2	12	12
Cell cycle	0	0	0	0
Apoptosis	0	0	0	0
Cell division	2	2	12	12
Sporulation	0	0	0	0
Germination	0	0	0	0
4.3 Cell Communication	0	0	0	0
Focal adhesion	0	0	0	0
Adherens junction	0	0	0	0
Tight junction	0	0	0	0
Gap junction	0	0	0	0
4.4 Endocrine System	0	0	0	0
Insulin signaling pathway	0	0	0	0
Adipocytokine signaling pathway	0	0	0	0
GnRH signaling pathway	0	0	0	0
4.5 Immune System	0	0	1	1
Hematopoietic cell lineage	0	0	0	0
Complement and coagulation cascades	0	0	0	0
Toll-like receptor signaling pathway	0	0	0	0
Natural killer cell mediated cytotoxicity	0	0	0	0
Antigen processing and presentation	0	0	1	1
T cell receptor signaling pathway	0	0	0	0
B cell receptor signaling pathway	0	0	0	0
Fc epsilon RI signaling pathway	0	0	0	0
Leukocyte transendothelial migration	0	0	0	0
4.6 Nervous System	0	0	0	0
Long-term potentiation	0	0	0	0
Long-term depression	0	0	0	0
4.7 Sensory System	0	0	0	0
Olfactory transduction	0	0	0	0
Taste transduction	0	0	0	0
4.8 Development	0	0	0	0
Dorso-ventral axis formation	0	0	0	0
Axon guidance	0	0	0	0
4.9 Behavior	0	0	0	0
Circadian rhythm	0	0	0	0
5. Human Diseases	0	0	1	1
5.1 Neurodegenerative Disorders	0	0	1	1
Alzheimer's disease	0	0	0	0
Parkinson's disease	0	0	0	0
Amyotrophic lateral sclerosis (ALS)	0	0	0	0
Huntington's disease	0	0	0	0
Dentatorubropallidoluysian atrophy (DRPLA)	0	0	0	0
Prion disease	0	0	1	1
5.2 Metabolic Disorders	0	0	1	1
Type I diabetes mellitus	0	0	1	1
Type II diabetes mellitus	0	0	0	0
Maturity onset diabetes of the young	0	0	0	0
7. Unclassified	7	7	39	38
7.1 Metabolism	2	2	14	13
Other carbohydrate metabolism	0	0	0	0
Other energy metabolism	0	0	3	3
Other lipid metabolism	1	1	1	1
Other nucleotide metabolism	0	0	2	2
Other amino acid metabolism	1	1	5	4
Other glycan biosynthesis and metabolism	0	0	0	0
Metabolism of other cofactors and vitamins	0	0	3	3
Biosynthesis and biodegradation of other secondary metabolites	0	0	0	0
Restriction enzyme	0	0	0	0
Other enzymes	0	0	0	0
7.2 Genetic Information Processing	2	2	15	15
Non-enzyme	2	2	15	15
7.3 Cellular Processes and Signaling	3	3	10	10
Inorganic ion transport and metabolism	1	1	4	4
Signal transduction mechanisms	0	0	0	0
Cell motility and secretion	0	0	0	0
Membrane and intracellular structural molecules	2	2	6	6
7.4 Poorly Characterized	0	0	0	0
General function prediction only	0	0	0	0
Function unknown	0	0	0	0
The pathways were mapped by gene abundance (by KEGG) and the number of assigend KEGG Ontologies (KO) to each pathway are shown for Wolbachia genes
The column B & C describe the number of Wolbachia genes mapped for pathways (B) and the number of genes assigned with KOs (C) for many differentially expressed Wolbachia genes.
The column D & E describe the number of Wolbachia genes mapped for pathways (D) and the number of genes assigned with KOs (E) for all Wolbachia (804) genes.

## Sheet: Pathway Mapping
Pathway	Pathway ID	# Genes_mapped	# KOs_mapped	Genes Mapped	KOs Mapped
1. Metabolism		53	55
1.1 Carbohydrate Metabolism		14	14
Glycolysis / Gluconeogenesis	ko00010	5	5	Wbm0207 Wbm0158 Wbm0097 Wbm0298 Wbm0561	K00134 K01623 K00382 K02446 K00161
Citrate cycle (TCA cycle)	ko00020	5	5	Wbm0108 Wbm0486 Wbm0448 Wbm0519 Wbm0561	K00241 K00658 K01902 K00239 K00382
Pentose phosphate pathway	ko00030	4	4	Wbm0686 Wbm0103 Wbm0158 Wbm0097	K00616 K00948 K01623 K02446
Pentose and glucuronate interconversions	ko00040	0	0
Fructose and mannose metabolism	ko00051	2	2	Wbm0158 Wbm0097	K01623 K02446
Galactose metabolism	ko00052	0	0
Ascorbate and aldarate metabolism	ko00053	0	0
Starch and sucrose metabolism	ko00500	0	0
Aminosugars metabolism	ko00530	1	1	Wbm0740	K00790
Nucleotide sugars metabolism	ko00520	0	0
Pyruvate metabolism	ko00620	3	3	Wbm0207 Wbm0674 Wbm0561	K00029 K00382 K00161
Glyoxylate and dicarboxylate metabolism	ko00630	0	0
Propanoate metabolism	ko00640	1	1	Wbm0519	K01902
Butanoate metabolism	ko00650	3	3	Wbm0207 Wbm0486 Wbm0448	K00241 K00239 K00161
C5-Branched dibasic acid metabolism	ko00660	1	1	Wbm0519	K01902
Inositol metabolism	ko00031	0	0
Inositol phosphate metabolism	ko00562	1	1	Wbm0132	K01092
1.10 Biosynthesis of Secondary Metabolites		2	2
Terpenoid biosynthesis	ko00900	1	1	Wbm0737	K00795
Diterpenoid biosynthesis	ko00904	0	0
Monoterpenoid biosynthesis	ko00902	0	0
Limonene and pinene degradation	ko00903	0	0
Indole and ipecac alkaloid biosynthesis	ko00901	0	0
Stilbene, coumarine and lignin biosynthesis	ko00940	0	0
Flavonoid biosynthesis	ko00941	0	0
Alkaloid biosynthesis I	ko00950	0	0
Alkaloid biosynthesis II	ko00960	0	0
Penicillins and cephalosporins biosynthesis	ko00311	0	0
beta-Lactam resistance	ko00312	0	0
Streptomycin biosynthesis	ko00521	1	1	Wbm0132	K01092
Tetracycline biosynthesis	ko00253	0	0
Novobiocin biosynthesis	ko00401	0	0
1.11 Xenobiotics Biodegradation and Metabolism		3	3
Caprolactam degradation	ko00930	0	0
Biphenyl degradation	ko00621	0	0
Toluene and xylene degradation	ko00622	0	0
gamma-Hexachlorocyclohexane degradation	ko00361	1	1	Wbm0549	K03787
3-Chloroacrylic acid degradation	ko00641	0	0
1,1,1-Trichloro-2,2-bis(4-chlorophenyl)ethane (DDT) degradation	ko00351	0	0
2,4-Dichlorobenzoate degradation	ko00623	0	0
1,2-Dichloroethane degradation	ko00631	0	0
Tetrachloroethene degradation	ko00625	0	0
Styrene degradation	ko00643	0	0
1,4-Dichlorobenzene degradation	ko00627	0	0
Nitrobenzene degradation	ko00626	0	0
Ethylbenzene degradation	ko00642	0	0
Fluorene degradation	ko00628	0	0
Carbazole degradation	ko00629	0	0
Benzoate degradation via CoA ligation	ko00632	2	2	Wbm0486 Wbm0448	K00241 K00239
Benzoate degradation via hydroxylation	ko00362	0	0
Atrazine degradation	ko00791	0	0
Bisphenol A degradation	ko00363	0	0
1- and 2-Methylnaphthalene degradation	ko00624	0	0
Metabolism of xenobiotics by cytochrome P450	ko00980	0	0
1.12 Enzyme Families		0	0
Cytochrome P450		0	0
1.2 Energy Metabolism		22	23
Oxidative phosphorylation	ko00190	10	11	Wbm0308 Wbm0237 Wbm0307 Wbm0774 Wbm0486 Wbm0448 Wbm0471 Wbm0775 Wbm0474 Wbm0375	K00241 K00412 K00337 K00329 K00338 K02274 K00239 K00413 K00356 K00335 K02275
ATP synthesis	ko00193	5	5	Wbm0688 Wbm0315 Wbm0705 Wbm0689 Wbm0457	K02114 K02113 K02112 K02115 K02109
Photosynthesis	ko00195	0	0
Carbon fixation	ko00710	3	3	Wbm0674 Wbm0158 Wbm0097	K00029 K01623 K02446
Reductive carboxylate cycle (CO2 fixation)	ko00720	3	3	Wbm0486 Wbm0448 Wbm0519	K00241 K01902 K00239
Methane metabolism	ko00680	1	1	Wbm0005	K00600
Nitrogen metabolism	ko00910	2	2	Wbm0014 Wbm0493	K01760 K02193
Sulfur metabolism	ko00920	1	1	Wbm0493	K01760
ATPases		0	0
Pyruvate/Oxoglutarate oxidoreductases		0	0
1.3 Lipid Metabolism		4	4
Fatty acid biosynthesis	ko00061	2	2	Wbm0738 Wbm0470	K02078 K00208
Fatty acid elongation in mitochondria	ko00062	0	0
Fatty acid metabolism	ko00071	0	0
Synthesis and degradation of ketone bodies	ko00072	0	0
Biosynthesis of steroids	ko00100	1	1	Wbm0737	K00795
Bile acid biosynthesis	ko00120	0	0
C21-Steroid hormone metabolism	ko00140	0	0
Androgen and estrogen metabolism	ko00150	0	0
Glycerolipid metabolism	ko00561	0	0
Glycerophospholipid metabolism	ko00564	1	1	Wbm0426	K01613
Arachidonic acid metabolism	ko00590	0	0
Linoleic acid metabolism	ko00591	0	0
1.4 Nucleotide Metabolism		8	8
Purine metabolism	ko00230	5	5	Wbm0717 Wbm0255 Wbm0103 Wbm0397 Wbm0019	K00940 K00764 K00962 K00948 K01588
Pyrimidine metabolism	ko00240	5	5	Wbm0717 Wbm0355 Wbm0654 Wbm0385 Wbm0019	K00940 K00962 K01520 K01956 K00609
1.5 Amino Acid Metabolism		17	18
Glutamate metabolism	ko00251	3	3	Wbm0255 Wbm0654 Wbm0539	K00294 K00764 K01956
Alanine and aspartate metabolism	ko00252	1	1	Wbm0385	K00609
Glycine, serine and threonine metabolism	ko00260	5	5	Wbm0133 Wbm0426 Wbm0371 Wbm0005 Wbm0561	K01613 K01879 K00643 K00382 K00600
Methionine metabolism	ko00271	2	2	Wbm0493 Wbm0656	K01760 K00604
Cysteine metabolism	ko00272	2	2	Wbm0493 Wbm0182	K01760 K00271
Valine, leucine and isoleucine degradation	ko00280	0	0
Valine, leucine and isoleucine biosynthesis	ko00290	1	1	Wbm0207	K00161
Lysine biosynthesis	ko00300	1	1	Wbm0177	K00215
Lysine degradation	ko00310	2	2	Wbm0108 Wbm0005	K00658 K00600
Arginine and proline metabolism	ko00330	1	2	Wbm0539	K00318 K00294
Histidine metabolism	ko00340	0	0
Tyrosine metabolism	ko00350	0	0
Phenylalanine metabolism	ko00360	0	0
Tryptophan metabolism	ko00380	0	0
Phenylalanine, tyrosine and tryptophan biosynthesis	ko00400	1	1	Wbm0248	K01866
Urea cycle and metabolism of amino groups	ko00220	1	1	Wbm0129	K00818
1.6 Metabolism of Other Amino Acids		2	2
beta-Alanine metabolism	ko00410	0	0
Taurine and hypotaurine metabolism	ko00430	0	0
Aminophosphonate metabolism	ko00440	0	0
Selenoamino acid metabolism	ko00450	1	1	Wbm0493	K01760
Cyanoamino acid metabolism	ko00460	1	1	Wbm0005	K00600
D-Glutamine and D-glutamate metabolism	ko00471	0	0
D-Arginine and D-ornithine metabolism	ko00472	0	0
D-Alanine metabolism	ko00473	0	0
Glutathione metabolism	ko00480	0	0
1.7 Glycan Biosynthesis and Metabolism		0	0
N-Glycan biosynthesis	ko00510	0	0
High-mannose type N-glycan biosynthesis	ko00513	0	0
N-Glycan degradation	ko00511	0	0
O-Glycan biosynthesis	ko00512	0	0
Chondroitin sulfate biosynthesis	ko00532	0	0
Heparan sulfate biosynthesis	ko00534	0	0
Keratan sulfate biosynthesis	ko00533	0	0
Glycosaminoglycan degradation	ko00531	0	0
Lipopolysaccharide biosynthesis	ko00540	0	0
Peptidoglycan biosynthesis	ko00550	0	0
Glycosylphosphatidylinositol(GPI)-anchor biosynthesis	ko00563	0	0
Glycosphingolipid metabolism	ko00600	0	0
Ganglioside biosynthesis	ko00604	0	0
Globoside metabolism	ko00603	0	0
Proteoglycans		0	0
Blood group glycolipid biosynthesis - lactoseries	ko00601	0	0
Blood group glycolipid biosynthesis - neo-lactoseries	ko00602	0	0
1.8 Biosynthesis of Polyketides and Nonribosomal Peptides		0	0
Biosynthesis of ansamycins	ko01051	0	0
Biosynthesis of type II polyketide backbone	ko01056	0	0
Biosynthesis of type II polyketide products	ko01057	0	0
Polyketide sugar unit biosynthesis	ko00523	0	0
Biosynthesis of siderophore group nonribosomal peptides	ko01053	0	0
Biosynthesis of vancomycin group antibiotics	ko01055	0	0
1.9 Metabolism of Cofactors and Vitamins		10	10
Thiamine metabolism	ko00730	0	0
Riboflavin metabolism	ko00740	1	1	Wbm0549	K03787
Vitamin B6 metabolism	ko00750	0	0
Nicotinate and nicotinamide metabolism	ko00760	0	0
Pantothenate and CoA biosynthesis	ko00770	1	1	Wbm0801	K00954
Biotin metabolism	ko00780	0	0
Folate biosynthesis	ko00790	0	0
One carbon pool by folate	ko00670	2	2	Wbm0005 Wbm0656	K00604 K00600
Retinol metabolism	ko00830	0	0
Porphyrin and chlorophyll metabolism	ko00860	0	0
Ubiquinone biosynthesis	ko00130	6	6	Wbm0195 Wbm0471 Wbm0237 Wbm0474 Wbm0584 Wbm0375	K00337 K00329 K00568 K00335 K00338 K06134
2. Genetic Information Processing		75	74
2.1 Transcription		5	5
RNA polymerase	ko03020	2	2	Wbm0431 Wbm0387	K03089 K03060
Basal transcription factors	ko03022	2	2	Wbm0190 Wbm0528	K03625 K03628
HTH family transcriptional regulators		0	0
Other and unclassified family transcriptional regulators		1	1	Wbm0707	K03704
Other transcription related proteins		0	0
2.2 Translation		49	48
Ribosome		33	33	Wbm0521 Wbm0701 Wbm0342 Wbm0337 Wbm0020 Wbm0334 Wbm0574 Wbm0092 Wbm0700 Wbm0501 Wbm0497 Wbm0658 Wbm0059 Wbm0327 Wbm0330 Wbm0328 Wbm0325 Wbm0331 Wbm0338 Wbm0336 Wbm0345 Wbm0648 Wbm0319 Wbm0651 Wbm0329 Wbm0229 Wbm0326 Wbm0657 Wbm0346 Wbm0332 Wbm0650 Wbm0500 Wbm0573	K02965 K02897 K02992 K02935 K02895 K02954 K02994 K02948 K02890 K02996 K02945 K02899 K02970 K02874 K02961 K02884 K02990 K02881 K02878 K02933 K02913 K02946 K02916 K02863 K02950 K02956 K02963 K02887 K02867 K02931 K02871 K02888 K02886
Aminoacyl-tRNA biosynthesis	ko00970	3	3	Wbm0371 Wbm0248 Wbm0656	K00604 K01866 K01879
Translation factors		8	7	Wbm0473 Wbm0343 Wbm0131 Wbm0653 Wbm0191 Wbm0344 Wbm0807 Wbm0805	K02355 K02838 K02356 K02358 K02357 K02520 K02518
Other translation proteins		5	5	Wbm0763 Wbm0692 Wbm0155 Wbm0364 Wbm0258	K03684 K03536 K06168 K00566 K02433
2.3 Folding, Sorting and Degradation		9	9
Protein export	ko03060	3	3	Wbm0541 Wbm0678 Wbm0170	K03071 K03116 K03075
Type II secretion system	ko03090	0	0
Type III secretion system	ko03070	0	0
Type IV secretion system	ko03080	2	2	Wbm0798 Wbm0795	K03198 K03201
SNARE interactions in vesicular transport	ko04130	0	0
Regulation of autophagy	ko04140	0	0
Ubiquitin mediated proteolysis	ko04120	0	0
Proteasome	ko03050	0	0
Protein folding and associated processing		4	4	Wbm0759 Wbm0552 Wbm0608 Wbm0676	K03671 K04044 K07390 K03544
2.4 Replication and Repair		12	12
DNA polymerase	ko03030	2	2	Wbm0115 Wbm0434	K02343 K02334
Replication complex		3	3	Wbm0276 Wbm0764 Wbm0405	K02470 K02313 K02469
Other replication, recombination and repair proteins		7	7	Wbm0661 Wbm0257 Wbm0427 Wbm0365 Wbm0396 Wbm0288 Wbm0572	K03584 K01741 K03555 K03553 K03572 K04764 K03530
3. Environmental Information Processing		10	10
3.1 Membrane Transport		8	8
ABC transporters		3	3	Wbm0023 Wbm0014 Wbm0398	K02193 K02012 K02003
Phosphotransferase system (PTS)	ko02060	0	0
Pores ion channels		1	1	Wbm0759	K04044
Other ion-coupled transporters		4	4	Wbm0424 Wbm0388 Wbm0389 Wbm0146	K05570 K03310 K05571 K03455
Major facilitator superfamily (MFS)		0	0
Electron transfer carriers		0	0
Other transporters		0	0
3.2 Signal Transduction		2	2
Two-component system	ko02020	1	1	Wbm0596	K02483
MAPK signaling pathway		0	0
Wnt signaling pathway	ko04310	0	0
Notch signaling pathway	ko04330	0	0
Hedgehog signaling pathway	ko04340	0	0
TGF-beta signaling pathway	ko04350	0	0
VEGF signaling pathway	ko04370	0	0
Jak-STAT signaling pathway	ko04630	0	0
Calcium signaling pathway	ko04020	0	0
Phosphatidylinositol signaling system	ko04070	1	1	Wbm0132	K01092
mTOR signaling pathway	ko04150	0	0
3.3 Signaling Molecules and Interaction		0	0
Neuroactive ligand-receptor interaction	ko04080	0	0
Cytokine-cytokine receptor interaction	ko04060	0	0
ECM-receptor interaction	ko04512	0	0
Cell adhesion molecules (CAMs)		0	0
Cytokines		0	0
Cytokine receptors		0	0
Nuclear receptors		0	0
GTP-binding proteins		0	0
G protein-coupled receptors		0	0
Ion channels		0	0
CAM ligands		0	0
CD molecules		0	0
4. Cellular Processes		2	2
4.1 Cell Motility		0	0
Bacterial chemotaxis	ko02030	0	0
Flagellar assembly	ko02040	0	0
Regulation of actin cytoskeleton	ko04810	0	0
Bacterial motility proteins		0	0
4.2 Cell Growth and Death		2	2
Cell cycle		0	0
Apoptosis	ko04210	0	0
Cell division		2	2	Wbm0113 Wbm0602	K03531 K03590
Sporulation		0	0
Germination		0	0
4.3 Cell Communication		0	0
Focal adhesion	ko04510	0	0
Adherens junction	ko04520	0	0
Tight junction	ko04530	0	0
Gap junction	ko04540	0	0
4.4 Endocrine System		0	0
Insulin signaling pathway	ko04910	0	0
Adipocytokine signaling pathway	ko04920	0	0
GnRH signaling pathway	ko04912	0	0
4.5 Immune System		0	0
Hematopoietic cell lineage	ko04640	0	0
Complement and coagulation cascades	ko04610	0	0
Toll-like receptor signaling pathway	ko04620	0	0
Natural killer cell mediated cytotoxicity		0	0
Antigen processing and presentation	ko04612	0	0
T cell receptor signaling pathway	ko04660	0	0
B cell receptor signaling pathway	ko04662	0	0
Fc epsilon RI signaling pathway	ko04664	0	0
Leukocyte transendothelial migration	ko04670	0	0
4.6 Nervous System		0	0
Long-term potentiation	ko04720	0	0
Long-term depression	ko04730	0	0
4.7 Sensory System		0	0
Olfactory transduction	ko04740	0	0
Taste transduction	ko04742	0	0
4.8 Development		0	0
Dorso-ventral axis formation	ko04320	0	0
Axon guidance	ko04360	0	0
4.9 Behavior		0	0
Circadian rhythm		0	0
5. Human Diseases		0	0
5.1 Neurodegenerative Disorders		0	0
Alzheimer's disease	ko05010	0	0
Parkinson's disease	ko05020	0	0
Amyotrophic lateral sclerosis (ALS)	ko05030	0	0
Huntington's disease	ko05040	0	0
Dentatorubropallidoluysian atrophy (DRPLA)	ko05050	0	0
Prion disease	ko05060	0	0
5.2 Metabolic Disorders		0	0
Type I diabetes mellitus	ko04940	0	0
Type II diabetes mellitus	ko04930	0	0
Maturity onset diabetes of the young	ko04950	0	0
7. Unclassified		7	7
7.1 Metabolism		2	2
Other carbohydrate metabolism		0	0
Other energy metabolism		0	0
Other lipid metabolism		1	1	Wbm0804	K00806
Other nucleotide metabolism		0	0
Other amino acid metabolism		1	1	Wbm0612	K01262
Other glycan biosynthesis and metabolism		0	0
Metabolism of other cofactors and vitamins		0	0
Biosynthesis and biodegradation of other secondary metabolites		0	0
Restriction enzyme		0	0
Other enzymes		0	0
7.2 Genetic Information Processing		2	2
Non-enzyme		2	2	Wbm0357 Wbm0007	K03595 K03978
7.3 Cellular Processes and Signaling		3	3
Inorganic ion transport and metabolism		1	1	Wbm0220	K04564
Signal transduction mechanisms		0	0
Cell motility and secretion		0	0
Membrane and intracellular structural molecules		2	2	Wbm0152 Wbm0054	K03640 K07277
7.4 Poorly Characterized		0	0
General function prediction only		0	0
Function unknown		0	0
KO: KEGG Ontology
The pathways associated with up-regulated genes were energy metabolism and metabolism of co-factors and vitamins (Wbm0474), and DNA replication and repair (Wbm0365).

## Sheet: Pathway Statistics
Pathway	X	M	K	N	P_value
Ribosome	33	499	52	141	2.13608e-08
Translation factors	8	499	11	141	0.00254189
Pentose phosphate pathway	4	499	6	141	0.0563697
ATP synthesis	5	499	9	141	0.0769897
Lysine degradation	2	499	3	141	0.193875
Butanoate metabolism	3	499	6	141	0.223053
Glycolysis / Gluconeogenesis	5	499	12	141	0.229488
Glycine, serine and threonine metabolism	5	499	12	141	0.229488
Sulfur metabolism	1	499	1	141	0.282565
Two-component system	1	499	1	141	0.282565
Cyanoamino acid metabolism	1	499	1	141	0.282565
Other lipid metabolism	1	499	1	141	0.282565
Other and unclassified family transcriptional regulators	1	499	1	141	0.282565
Methane metabolism	1	499	1	141	0.282565
Terpenoid biosynthesis	1	499	1	141	0.282565
gamma-Hexachlorocyclohexane degradation	1	499	1	141	0.282565
Streptomycin biosynthesis	1	499	1	141	0.282565
Oxidative phosphorylation	10	499	29	141	0.283332
Cysteine metabolism	2	499	4	141	0.317427
Fructose and mannose metabolism	2	499	4	141	0.317427
Pyruvate metabolism	3	499	8	141	0.403751
Replication complex	3	499	8	141	0.403751
Citrate cycle (TCA cycle)	5	499	15	141	0.42415
Benzoate degradation via CoA ligation	2	499	5	141	0.435905
RNA polymerase	2	499	5	141	0.435905
Methionine metabolism	2	499	5	141	0.435905
Basal transcription factors	2	499	5	141	0.435905
Inositol phosphate metabolism	1	499	2	141	0.485694
Pantothenate and CoA biosynthesis	1	499	2	141	0.485694
Phosphatidylinositol signaling system	1	499	2	141	0.485694
C5-Branched dibasic acid metabolism	1	499	2	141	0.485694
Urea cycle and metabolism of amino groups	1	499	2	141	0.485694
One carbon pool by folate	2	499	6	141	0.542331
Membrane and intracellular structural molecules	2	499	6	141	0.542331
Carbon fixation	3	499	10	141	0.570957
Reductive carboxylate cycle (CO2 fixation)	3	499	10	141	0.570957
Pores ion channels	1	499	3	141	0.631604
Other ion-coupled transporters	4	499	15	141	0.652962
Ubiquinone biosynthesis	6	499	23	141	0.672544
Other replication, recombination and repair proteins	7	499	27	141	0.681824
Glutamate metabolism	3	499	12	141	0.706134
Nitrogen metabolism	2	499	8	141	0.710795
DNA polymerase	2	499	8	141	0.710795
Other translation proteins	5	499	20	141	0.711656
Aminosugars metabolism	1	499	4	141	0.736329
Arginine and proline metabolism	1	499	4	141	0.736329
Inorganic ion transport and metabolism	1	499	4	141	0.736329
Pyrimidine metabolism	5	499	21	141	0.755295
Fatty acid biosynthesis	2	499	9	141	0.773686
Phenylalanine, tyrosine and tryptophan biosynthesis	1	499	5	141	0.811436
Other amino acid metabolism	1	499	5	141	0.811436
Selenoamino acid metabolism	1	499	5	141	0.811436
Valine, leucine and isoleucine biosynthesis	1	499	5	141	0.811436
Propanoate metabolism	1	499	5	141	0.811436
Purine metabolism	5	499	23	141	0.827565
Protein export	3	499	15	141	0.844743
Glycerophospholipid metabolism	1	499	6	141	0.865257
Biosynthesis of steroids	1	499	6	141	0.865257
Alanine and aspartate metabolism	1	499	6	141	0.865257
Cell division	2	499	12	141	0.896383
Riboflavin metabolism	1	499	7	141	0.903794
Type IV secretion system	2	499	13	141	0.921101
ABC transporters	3	499	20	141	0.953205
Non-enzyme	2	499	15	141	0.954909
Lysine biosynthesis	1	499	10	141	0.965153
Aminoacyl-tRNA biosynthesis	3	499	22	141	0.97206
Protein folding and associated processing	4	499	28	141	0.978113
Statistically significant pathways are shown in red and genes associated with these pathways are down-regulated.
