# Supplementary material for: Effects of Doxycycline on gene expression in Wolbachia and Brugia malayi adult female worms in vivo
Source: J Biomed Sci. 2012 Feb 9;19(1):21. doi: 10.1186/1423-0127-19-21 (PMC3352068; doi:10.1186/1423-0127-19-21)
Supplement: Additional file 8 — Results of InterPro scans to show protein domains enriched in the differentially expressed Wolbachia genes in Brugia malayi after doxycycline treatment. Significantly enriched protein domains in wBm are shown in red. [file 1423-0127-19-21-S8.XLS]

## Sheet: InterPro Scans_wBm genes
Additional file 8. Results of InterPro scans to show protein domains enriched in the differentially expressed Wolbachia genes in Brugia malayi worms after doxycycline treatment.
IPR	P_value	Descption	# Genes		Genes
IPR012340	0.0201479	Nucleic acid-binding, OB-fold	7		Wbm0131	Wbm0019	Wbm0332	Wbm0707	Wbm0191	Wbm0059	Wbm0346
IPR008994	0.0418676	Unknown	9		Wbm0131	Wbm0019	Wbm0332	Wbm0528	Wbm0707	Wbm0191	Wbm0059	Wbm0338	Wbm0346
IPR008991	0.061219	Translation protein SH3-like	3		Wbm0131	Wbm0330	Wbm0338
IPR000361	0.0717699	HesB/YadR/YfhF	2		Wbm0757	Wbm0024
IPR004160	0.0717699	Translation elongation factor EFTu/EF1A, C-terminal	2		Wbm0343	Wbm0653
IPR004541	0.0717699	Translation elongation factor EFTu/EF1A, bacterial and organelle	2		Wbm0343	Wbm0653
IPR009001	0.0717699	Translation elongation factor EF1A/initiation factor IF2gamma, C-terminal	2		Wbm0343	Wbm0653
IPR011129	0.0717699	Cold shock protein	2		Wbm0528	Wbm0707
IPR003029	0.123102	S1, RNA binding	3		Wbm0019	Wbm0191	Wbm0059
IPR000119	0.17711	Histone-like bacterial DNA-binding protein	2		Wbm0572	Wbm0661
IPR000836	0.17711	Phosphoribosyltransferase	2		Wbm0103	Wbm0255
IPR002347	0.17711	Glucose/ribitol dehydrogenase	2		Wbm0470	Wbm0475
IPR002375	0.17711	Purine/pyrimidine phosphoribosyl transferase	2		Wbm0103	Wbm0255
IPR005289	0.17711	GTP-binding	2		Wbm0357	Wbm0007
IPR010992	0.17711	IHF-like DNA-binding	2		Wbm0572	Wbm0661
IPR013760	0.17711	DNA topoisomerase, type IIA, central	2		Wbm0764	Wbm0405
IPR000795	0.198827	Protein synthesis factor, GTP-binding	3		Wbm0344	Wbm0343	Wbm0653
IPR004161	0.198827	Translation elongation factor EFTu/EF1A, domain 2	3		Wbm0344	Wbm0343	Wbm0653
IPR005225	0.200506	Small GTP-binding protein domain	4		Wbm0344	Wbm0343	Wbm0007	Wbm0653
IPR000031	0.268489	1-(5-Phosphoribosyl)-5-amino-4-imidazole-carboxylate (AIR) carboxylase	1		Wbm0397
IPR000100	0.268489	Bacterial ribonuclease P protein	1		Wbm0692
IPR000110	0.268489	Ribosomal protein S1	1		Wbm0059
IPR000114	0.268489	Ribosomal protein L16	1		Wbm0334
IPR000120	0.268489	Amidase signature enzyme	1		Wbm0763
IPR000131	0.268489	ATPase, F1 complex, gamma subunit	1		Wbm0705
IPR000158	0.268489	Cell division protein FtsZ	1		Wbm0602
IPR000173	0.268489	Glyceraldehyde 3-phosphate dehydrogenase	1		Wbm0298
IPR000184	0.268489	Bacterial surface antigen (D15)	1		Wbm0054
IPR000218	0.268489	Ribosomal protein L14b/L23e	1		Wbm0331
IPR000235	0.268489	Ribosomal protein S7	1		Wbm0345
IPR000266	0.268489	Ribosomal protein S17	1		Wbm0332
IPR000277	0.268489	Cys/Met metabolism, pyridoxal phosphate-dependent enzyme	1		Wbm0493
IPR000432	0.268489	DNA mismatch repair protein MutS, C-terminal	1		Wbm0257
IPR000445	0.268489	Helix-hairpin-helix motif	1		Wbm0365
IPR000449	0.268489	Ubiquitin-associated/Translation elongation factor EF1B, N-terminal	1		Wbm0807
IPR000529	0.268489	Ribosomal protein S6	1		Wbm0500
IPR000565	0.268489	DNA topoisomerase, type IIA, subunit B	1		Wbm0764
IPR000589	0.268489	Ribosomal protein S15	1		Wbm0020
IPR000627	0.268489	Intradiol ring-cleavage dioxygenase	1		Wbm0631
IPR000630	0.268489	Ribosomal protein S8	1		Wbm0327
IPR000702	0.268489	Ribosomal protein L6	1		Wbm0326
IPR000711	0.268489	ATPase, F1 complex, OSCP/delta subunit	1		Wbm0315
IPR000754	0.268489	Ribosomal protein S9	1		Wbm0573
IPR000760	0.268489	Inositol monophosphatase	1		Wbm0132
IPR000767	0.268489	Disease resistance protein	1		Wbm0434
IPR000846	0.268489	Dihydrodipicolinate reductase	1		Wbm0177
IPR000883	0.268489	Cytochrome c oxidase, subunit I	1		Wbm0307
IPR000911	0.268489	Ribosomal protein L11	1		Wbm0651
IPR001021	0.268489	Ribosomal protein L25	1		Wbm0092
IPR001059	0.268489	Translation elongation factor P/YeiP, central	1		Wbm0131
IPR001063	0.268489	Ribosomal protein L22/L17	1		Wbm0336
IPR001085	0.268489	Glycine hydroxymethyltransferase	1		Wbm0005
IPR001189	0.268489	Manganese and iron superoxide dismutase	1		Wbm0220
IPR001209	0.268489	Ribosomal protein S14	1		Wbm0328
IPR001241	0.268489	DNA topoisomerase, type IIA, subunit B or N-terminal	1		Wbm0764
IPR001247	0.268489	Exoribonuclease, phosphorolytic domain 1	1		Wbm0019
IPR001279	0.268489	Beta-lactamase-like	1		Wbm0469
IPR001288	0.268489	Initiation factor 3	1		Wbm0473
IPR001317	0.268489	Carbamoyl-phosphate synthase, GATase region	1		Wbm0654
IPR001427	0.268489	Pancreatic ribonuclease	1		Wbm0146
IPR001441	0.268489	Di-trans-poly-cis-decaprenylcistransferase	1		Wbm0804
IPR001469	0.268489	ATPase, F1 complex, delta/epsilon subunit	1		Wbm0688
IPR001505	0.268489	Copper center Cu(A)	1		Wbm0308
IPR001509	0.268489	NAD-dependent epimerase/dehydratase	1		Wbm0237
IPR001553	0.268489	RecA bacterial DNA recombination	1		Wbm0427
IPR001564	0.268489	Nucleoside diphosphate kinase, core	1		Wbm0717
IPR001585	0.268489	Transaldolase	1		Wbm0686
IPR001646	0.268489	Pentapeptide repeat	1		Wbm0581
IPR001648	0.268489	Ribosomal protein S18	1		Wbm0501
IPR001684	0.268489	Ribosomal protein L27	1		Wbm0700
IPR001694	0.268489	Respiratory-chain NADH dehydrogenase, subunit 1	1		Wbm0375
IPR001705	0.268489	Ribosomal protein L33	1		Wbm0497
IPR001706	0.268489	Ribosomal protein L35	1		Wbm0658
IPR001787	0.268489	Ribosomal protein L21	1		Wbm0701
IPR001816	0.268489	Translation elongation factor EFTs/EF1B	1		Wbm0807
IPR001848	0.268489	Ribosomal protein S10	1		Wbm0342
IPR001857	0.268489	Ribosomal protein L19	1		Wbm0229
IPR001867	0.268489	Transcriptional regulatory protein, C-terminal	1		Wbm0596
IPR001891	0.268489	Malic oxidoreductase	1		Wbm0674
IPR001911	0.268489	Ribosomal protein S21	1		Wbm0521
IPR001917	0.268489	Aminotransferase, class-II	1		Wbm0133
IPR001949	0.268489	Respiratory-chain NADH dehydrogenase, 51 kDa subunit	1		Wbm0474
IPR001957	0.268489	Bacterial chromosomal replication initiator protein, DnaA	1		Wbm0276
IPR001971	0.268489	Ribosomal protein S11	1		Wbm0319
IPR001980	0.268489	Coenzyme A biosynthesis protein	1		Wbm0801
IPR001986	0.268489	3-phosphoshikimate 1-carboxyvinyltransferase	1		Wbm0740
IPR002016	0.268489	Haem peroxidase, plant/fungal/bacterial	1		Wbm0726
IPR002059	0.268489	Cold-shock protein, DNA-binding	1		Wbm0707
IPR002082	0.268489	Aspartate carbamoyltransferase, eukaryotic	1		Wbm0385
IPR002086	0.268489	Aldehyde dehydrogenase	1		Wbm0539
IPR002099	0.268489	DNA mismatch repair protein	1		Wbm0396
IPR002132	0.268489	Ribosomal protein L5	1		Wbm0329
IPR002143	0.268489	Ribosomal protein L1	1		Wbm0650
IPR002171	0.268489	Ribosomal protein L2	1		Wbm0338
IPR002205	0.268489	DNA topoisomerase, type IIA, subunit A or C-terminal	1		Wbm0405
IPR002222	0.268489	Ribosomal protein S19/S15	1		Wbm0337
IPR002223	0.268489	Proteinase inhibitor I2, Kunitz metazoa	1		Wbm0385
IPR002288	0.268489	DNA topoisomerase, type IIA, subunit B, C-terminal	1		Wbm0764
IPR002307	0.268489	Tyrosyl-tRNA synthetase, class Ib	1		Wbm0248
IPR002311	0.268489	Glycyl-tRNA synthetase, beta subunit	1		Wbm0371
IPR002326	0.268489	Cytochrome c1	1		Wbm0774
IPR002350	0.268489	Proteinase inhibitor I1, Kazal	1		Wbm0674
IPR002429	0.268489	Cytochrome c oxidase subunit II C-terminal	1		Wbm0308
IPR002474	0.268489	Carbamoyl-phosphate synthase, small chain	1		Wbm0654
IPR002549	0.268489	Protein of unknown function UPF0118	1		Wbm0730
IPR002634	0.268489	BolA-like protein	1		Wbm0494
IPR002661	0.268489	Ribosome recycling factor	1		Wbm0805
IPR002792	0.268489	Deoxyribonuclease/rho motif-related TRAM	1		Wbm0364
IPR002828	0.268489	Survival protein SurE	1		Wbm0549
IPR002872	0.268489	Proline dehydrogenase	1		Wbm0539
IPR002915	0.268489	Deoxyribose-phosphate aldolase/phospho-2-dehydro-3-deoxyheptonate aldolase	1		Wbm0097
IPR003008	0.268489	Tubulin/FtsZ, GTPase	1		Wbm0602
IPR003016	0.268489	2-oxo acid dehydrogenase, lipoyl-binding site	1		Wbm0108
IPR003148	0.268489	TrkA-N	1		Wbm0146
IPR003231	0.268489	Acyl carrier protein (ACP)	1		Wbm0738
IPR003236	0.268489	does not exist	1		Wbm0329
IPR003256	0.268489	Ribosomal protein L24	1		Wbm0330
IPR003265	0.268489	HhH-GPD	1		Wbm0365
IPR003369	0.268489	Bacterial sec-independent translocation protein mttA/Hcf106	1		Wbm0678
IPR003494	0.268489	Cell division protein FtsA	1		Wbm0113
IPR003500	0.268489	Ribose/galactose isomerase	1		Wbm0195
IPR003651	0.268489	Iron-sulfur cluster loop	1		Wbm0365
IPR003655	0.268489	KRAB-related	1		Wbm0805
IPR003708	0.268489	Bacterial protein export chaperone SecB	1		Wbm0541
IPR003716	0.268489	RNA polymerase, omega subunit	1		Wbm0387
IPR003717	0.268489	Recombination protein O, RecO	1		Wbm0288
IPR003781	0.268489	CoA-binding	1		Wbm0519
IPR003817	0.268489	Phosphatidylserine decarboxylase-related	1		Wbm0426
IPR003952	0.268489	Fumarate reductase/succinate dehydrogenase, FAD-binding site	1		Wbm0448
IPR003953	0.268489	Fumarate reductase/succinate dehydrogenase flavoprotein, N-terminal	1		Wbm0448
IPR004036	0.268489	Endonuclease III, HhH	1		Wbm0365
IPR004112	0.268489	Fumarate reductase/succinate dehydrogenase flavoprotein, C-terminal	1		Wbm0448
IPR004368	0.268489	Translation initiation factor IF-1	1		Wbm0191
IPR004394	0.268489	Iojap-related protein	1		Wbm0247
IPR004401	0.268489	Conserved hypothetical protein 103	1		Wbm0433
IPR004412	0.268489	Glutamyl-tRNA(Gln) amidotransferase A subunit	1		Wbm0763
IPR004428	0.268489	Phosphatidylserine decarboxylase-related protein	1		Wbm0426
IPR004464	0.268489	GlpX	1		Wbm0158
IPR004480	0.268489	Glutaredoxin-related protein	1		Wbm0676
IPR004487	0.268489	ClpX, ATPase regulatory subunit	1		Wbm0552
IPR004540	0.268489	Translation elongation factor EFG/EF2	1		Wbm0344
IPR004636	0.268489	Acetylornithine and succinylornithine aminotransferase	1		Wbm0129
IPR004665	0.268489	Transcription termination factor Rho	1		Wbm0528
IPR004692	0.268489	Preprotein translocase SecG subunit	1		Wbm0170
IPR004731	0.268489	Transaldolase C	1		Wbm0686
IPR004785	0.268489	Ribose 5-phosphate isomerase B	1		Wbm0195
IPR004820	0.268489	Cytidylyltransferase	1		Wbm0801
IPR004821	0.268489	Cytidyltransferase-related	1		Wbm0801
IPR004916	0.268489	Ubiquinone biosynthesis protein COQ7	1		Wbm0584
IPR005122	0.268489	Uracil-DNA glycosylase superfamily	1		Wbm0115
IPR005133	0.268489	Na+/H+ antiporter subunit	1		Wbm0389
IPR005265	0.268489	Uncharacterised protein family UPF0093	1		Wbm0208
IPR005273	0.268489	Phage SPO1 DNA polymerase-related protein	1		Wbm0115
IPR005290	0.268489	Ribosomal protein S15, bacterial chloroplast and mitochondrial type	1		Wbm0020
IPR005484	0.268489	Ribosomal protein L18P/L5E	1		Wbm0325
IPR005517	0.268489	Translation elongation factor EFG/EF2, domain IV	1		Wbm0344
IPR005662	0.268489	GTP-binding protein Era	1		Wbm0007
IPR005679	0.268489	Ribosomal protein S12, bacterial and chloroplast form	1		Wbm0346
IPR005717	0.268489	Ribosomal protein S7, bacterial and organelle form	1		Wbm0345
IPR005722	0.268489	ATPase, F1 complex, beta subunit	1		Wbm0689
IPR005727	0.268489	Ribosomal protein L22, bacterial and organelle form	1		Wbm0336
IPR005732	0.268489	Ribosomal protein S19, bacterial and organelle form	1		Wbm0337
IPR005743	0.268489	DNA gyrase, subunit A	1		Wbm0405
IPR005745	0.268489	Ribosomal protein L14, bacterial and organelle form	1		Wbm0331
IPR005746	0.268489	Thioredoxin	1		Wbm0608
IPR005748	0.268489	MutS 1 protein	1		Wbm0257
IPR005750	0.268489	UDP-N-acetylglucosamine 1-carboxyvinyltransferase	1		Wbm0740
IPR005759	0.268489	Endonuclease III/Nth	1		Wbm0365
IPR005793	0.268489	Formyl transferase, C-terminal	1		Wbm0656
IPR005794	0.268489	Methionyl-tRNA formyltransferase	1		Wbm0656
IPR005798	0.268489	Cytochrome b/b6, C-terminal	1		Wbm0775
IPR005810	0.268489	Succinyl-CoA ligase, alpha subunit	1		Wbm0519
IPR005812	0.268489	Ribosomal protein L20, bacterial and organelle form	1		Wbm0657
IPR005813	0.268489	Ribosomal protein L20	1		Wbm0657
IPR005814	0.268489	Aminotransferase class-III	1		Wbm0129
IPR005822	0.268489	Ribosomal protein L13	1		Wbm0574
IPR005823	0.268489	Ribosomal protein L13, bacterial and organelle form	1		Wbm0574
IPR005825	0.268489	Ribosomal protein L24/L26	1		Wbm0330
IPR005854	0.268489	Amidophosphoribosyl transferase	1		Wbm0255
IPR005878	0.268489	Ribosomal protein L1, bacterial and chloroplast form	1		Wbm0650
IPR005880	0.268489	Ribosomal protein L2, bacterial and organelle form	1		Wbm0338
IPR005895	0.268489	ABC transporter, heme export, CcmA	1		Wbm0014
IPR005933	0.268489	delta-1-pyrroline-5-carboxylate dehydrogenase 3	1		Wbm0539
IPR005946	0.268489	Ribose-phosphate pyrophosphokinase	1		Wbm0103
IPR006027	0.268489	NusB/RsmB/TIM44	1		Wbm0190
IPR006032	0.268489	Ribosomal protein S12/S23	1		Wbm0346
IPR006059	0.268489	Bacterial extracellular solute-binding protein, family 1	1		Wbm0398
IPR006110	0.268489	RNA polymerase Rpb6	1		Wbm0387
IPR006130	0.268489	Aspartate/ornithine carbamoyltransferase	1		Wbm0385
IPR006131	0.268489	Aspartate/ornithine carbamoyltransferase, Asp/Orn-binding region	1		Wbm0385
IPR006132	0.268489	Aspartate/ornithine carbamoyltransferase, carbamoyl-P binding	1		Wbm0385
IPR006153	0.268489	Sodium/hydrogen exchanger	1		Wbm0146
IPR006163	0.268489	Phosphopantetheine-binding	1		Wbm0738
IPR006196	0.268489	S1, IF1 type	1		Wbm0191
IPR006214	0.268489	Protein of unknown function UPF0005	1		Wbm0490
IPR006220	0.268489	Anthranilate synthase component II/delta crystallin	1		Wbm0654
IPR006222	0.268489	Glycine cleavage T protein (aminomethyl transferase)	1		Wbm0348
IPR006233	0.268489	Cystathionine beta-lyase, bacterial	1		Wbm0493
IPR006255	0.268489	Dihydrolipoamide succinyltransferase	1		Wbm0108
IPR006274	0.268489	Carbamoyl-phosphate synthase, small subunit	1		Wbm0654
IPR006312	0.268489	Twin-arginine translocation protein TatA/E	1		Wbm0678
IPR006424	0.268489	Glyceraldehyde-3-phosphate dehydrogenase, type I	1		Wbm0298
IPR006463	0.268489	tRNA-i(6)A37 modification enzyme MiaB	1		Wbm0364
IPR006662	0.268489	Thioredoxin-related	1		Wbm0608
IPR006664	0.268489	Outer membrane protein, bacterial	1		Wbm0152
IPR006665	0.268489	Outer membrane protein, OmpA/MotB, C-terminal	1		Wbm0152
IPR006691	0.268489	DNA gyrase/topoisomerase IV, subunit A, C-terminal beta-pinwheel	1		Wbm0405
IPR007110	0.268489	Immunoglobulin-like	1		Wbm0146
IPR007208	0.268489	Multiple resistance and pH regulation protein F	1		Wbm0388
IPR007695	0.268489	DNA mismatch repair protein MutS, N-terminal	1		Wbm0257
IPR007696	0.268489	MutS III	1		Wbm0257
IPR007780	0.268489	Bacterial NAD-glutamate dehydrogenase	1		Wbm0182
IPR007792	0.268489	Type IV secretory pathway, VirB3-like	1		Wbm0798
IPR007860	0.268489	MutS II	1		Wbm0257
IPR007861	0.268489	MutS IV	1		Wbm0257
IPR008180	0.268489	DeoxyUTP pyrophosphatase	1		Wbm0355
IPR008181	0.268489	DeoxyUTP pyrophosphatase subfamily 1	1		Wbm0355
IPR008280	0.268489	Tubulin/FtsZ, C-terminal	1		Wbm0602
IPR008932	0.268489	Ribosomal protein L7/L12, oligomerisation	1		Wbm0648
IPR008972	0.268489	Cupredoxin	1		Wbm0308
IPR009060	0.268489	UBA-like	1		Wbm0807
IPR009068	0.268489	S15/NS1, RNA-binding	1		Wbm0020
IPR009081	0.268489	Acyl carrier protein-like	1		Wbm0738
IPR010226	0.268489	NADH-quinone oxidoreductase, chain I	1		Wbm0471
IPR010233	0.268489	Ubiquinone biosynthesis O-methyltransferase	1		Wbm0195
IPR010331	0.268489	Exopolysaccharide synthesis, ExoD	1		Wbm0679
IPR010603	0.268489	Zinc finger, C4-type	1		Wbm0552
IPR010747	0.268489	Protein of unknown function DUF1321	1		Wbm0646
IPR010827	0.268489	Surface antigen variable number	1		Wbm0054
IPR010921	0.268489	Trp repressor/replication initiator	1		Wbm0276
IPR010961	0.268489	Tetrapyrrole biosynthesis, 5-aminolevulinic acid synthase	1		Wbm0133
IPR011035	0.268489	Ribosomal protein L25-like	1		Wbm0092
IPR011108	0.268489	RNA-metabolising metallo-beta-lactamase	1		Wbm0469
IPR011112	0.268489	Rho termination factor, N-terminal	1		Wbm0528
IPR011113	0.268489	Rho termination factor, RNA-binding	1		Wbm0528
IPR011257	0.268489	DNA glycosylase	1		Wbm0365
IPR011281	0.268489	Succinate dehydrogenase, flavoprotein subunit	1		Wbm0448
IPR011350	0.268489	Bifunctional proline dehydrogenase/delta-1-pyrroline-5-carboxylate dehydrogenase (PutA)	1		Wbm0539
IPR011537	0.268489	NADH-quinone oxidoreductase, F subunit	1		Wbm0474
IPR011538	0.268489	Respiratory-chain NADH dehydrogenase domain, 51 kDa subunit	1		Wbm0474
IPR011557	0.268489	DNA gyrase, subunit B	1		Wbm0764
IPR011558	0.268489	DNA topoisomerase, type IIA, subunit B, conserved region	1		Wbm0764
IPR011566	0.268489	Ubiquinone biosynthesis and related	1		Wbm0584
IPR011577	0.268489	Cytochrome B561, bacterial	1		Wbm0754
IPR011587	0.268489	Prokaryotic extracellular metal-binding protein	1		Wbm0398
IPR011594	0.268489	Thioredoxin-like	1		Wbm0147
IPR011759	0.268489	Cytochrome C oxidase subunit II, transmembrane region	1		Wbm0308
IPR011768	0.268489	Translation elongation factor P	1		Wbm0131
IPR011770	0.268489	Dihydrodipicolinate reductase, bacterial and plant	1		Wbm0177
IPR012005	0.268489	Nucleoside diphosphate kinase	1		Wbm0717
IPR012162	0.268489	Polyribonucleotide nucleotidyltransferase	1		Wbm0019
IPR012293	0.268489	RNA polymerase subunit, RPB6/omega	1		Wbm0387
IPR012301	0.268489	Malic enzyme, N-terminal	1		Wbm0674
IPR012302	0.268489	Malic enzyme, NAD-binding	1		Wbm0674
IPR012763	0.268489	DNA polymerase III, subunits gamma and tau	1		Wbm0434
IPR013159	0.268489	Chromosomal replication initiator, DnaA C-terminal	1		Wbm0276
IPR013185	0.268489	Translation elongation factor, KOW-like	1		Wbm0131
IPR013216	0.268489	Methyltransferase type 11	1		Wbm0195
IPR013506	0.268489	DNA topoisomerase, type IIA, subunit B, region 2	1		Wbm0764
IPR013507	0.268489	DNA mismatch repair protein, C-terminal	1		Wbm0396
IPR013758	0.268489	DNA topoisomerase, type IIA, subunit A or C-terminal, alpha-beta	1		Wbm0405
IPR013759	0.268489	DNA topoisomerase, type IIA, subunit B or N-terminal, alpha-beta	1		Wbm0764
IPR013765	0.268489	RecA	1		Wbm0427
IPR013766	0.268489	Thioredoxin domain	1		Wbm0608
IPR013792	0.268489	RNA 3'-terminal phosphate cyclase/enolpyruvate transferase, alpha/beta	1		Wbm0740
IPR013823	0.268489	Ribosomal protein L7/L12, C-terminal	1		Wbm0648
IPR014006	0.268489	Succinate dehydrogenase or fumarate reductase, flavoprotein subunit	1		Wbm0448
IPR014014	0.268489	DEAD-box RNA helicase Q motif	1		Wbm0708
IPR003593	0.30133	AAA+ ATPase, core	8		Wbm0552	Wbm0276	Wbm0528	Wbm0434	Wbm0689	Wbm0023	Wbm0427	Wbm0014
IPR000215	0.367741	Protease inhibitor I4, serpin	3		Wbm0497	Wbm0007	Wbm0587
IPR000194	0.406266	ATPase, F1/V1/A1 complex, alpha/beta subunit, nucleotide-binding	2		Wbm0528	Wbm0689
IPR003594	0.406266	ATP-binding region, ATPase-like	2		Wbm0396	Wbm0764
IPR011053	0.406266	Single hybrid motif	2		Wbm0108	Wbm0426
IPR013032	0.406266	EGF-like region	2		Wbm0195	Wbm0708
IPR000092	0.465208	Polyprenyl synthetase	1		Wbm0737
IPR000358	0.465208	Ribonucleotide reductase	1		Wbm0655
IPR000701	0.465208	Succinate dehydrogenase, cytochrome b subunit	1		Wbm0486
IPR000793	0.465208	ATPase, F1/V1/A1 complex, alpha/beta subunit, C-terminal	1		Wbm0689
IPR000815	0.465208	Mercuric reductase	1		Wbm0561
IPR000834	0.465208	Peptidase M14, carboxypeptidase A	1		Wbm0133
IPR000943	0.465208	RNA polymerase, Sigma-70 factor	1		Wbm0431
IPR000994	0.465208	Peptidase M24, catalytic core	1		Wbm0612
IPR001017	0.465208	Dehydrogenase, E1 component	1		Wbm0207
IPR001078	0.465208	Catalytic domain of components of various dehydrogenase complexes	1		Wbm0108
IPR001100	0.465208	Pyridine nucleotide-disulphide oxidoreductase, class I	1		Wbm0561
IPR001270	0.465208	Chaperonin clpA/B	1		Wbm0434
IPR001304	0.465208	C-type lectin	1		Wbm0689
IPR001463	0.465208	Sodium:alanine symporter	1		Wbm0424
IPR002109	0.465208	Glutaredoxin	1		Wbm0676
IPR002198	0.465208	Short-chain dehydrogenase/reductase SDR	1		Wbm0475
IPR002305	0.465208	Aminoacyl-tRNA synthetase, class Ib	1		Wbm0248
IPR002376	0.465208	Formyl transferase, N-terminal	1		Wbm0656
IPR002562	0.465208	3'-5' exonuclease	1		Wbm0258
IPR003232	0.465208	dCTP Deaminase	1		Wbm0355
IPR004044	0.465208	K Homology, type 2	1		Wbm0007
IPR004088	0.465208	K Homology, type 1	1		Wbm0019
IPR004099	0.465208	Pyridine nucleotide-disulphide oxidoreductase dimerisation region	1		Wbm0561
IPR004100	0.465208	ATPase, F1/V1/A1 complex, alpha/beta subunit, N-terminal	1		Wbm0689
IPR004167	0.465208	E3 binding	1		Wbm0108
IPR004506	0.465208	tRNA (5-methylaminomethyl-2-thiouridylate)-methyltransferase	1		Wbm0155
IPR004839	0.465208	Aminotransferase, class I and II	1		Wbm0133
IPR005797	0.465208	Cytochrome b/b6, N-terminal	1		Wbm0775
IPR005811	0.465208	ATP-citrate lyase/succinyl-CoA ligase	1		Wbm0519
IPR005839	0.465208	Protein of unknown function UPF0004	1		Wbm0364
IPR006194	0.465208	Heterodimeric glycyl-transfer RNA synthetase	1		Wbm0371
IPR006258	0.465208	Dihydrolipoamide dehydrogenase	1		Wbm0561
IPR007627	0.465208	RNA polymerase sigma-70 region 2	1		Wbm0431
IPR007630	0.465208	RNA polymerase sigma-70 region 4	1		Wbm0431
IPR008909	0.465208	DALR anticodon binding	1		Wbm0371
IPR008921	0.465208	DNA polymerase III clamp loader subunit, C-terminal	1		Wbm0434
IPR008949	0.465208	Terpenoid synthase	1		Wbm0737
IPR009051	0.465208	Alpha-helical ferredoxin	1		Wbm0471
IPR009056	0.465208	Cytochrome c, monohaem	1		Wbm0774
IPR010432	0.465208	RDD	1		Wbm0143
IPR010982	0.465208	Lambda repressor-like, DNA-binding	1		Wbm0498
IPR011034	0.465208	Formyl transferase, C-terminal-like	1		Wbm0656
IPR011702	0.465208	Glutamine amidotransferase superfamily	1		Wbm0654
IPR012999	0.465208	Pyridine nucleotide-disulphide oxidoreductase, class I, active site	1		Wbm0561
IPR013126	0.465208	Heat shock protein 70	1		Wbm0759
IPR013317	0.465208	Chromosomal replication initiator, DnaA	1		Wbm0276
IPR013324	0.465208	RNA polymerase sigma factor, regions 3 and 4	1		Wbm0431
IPR013325	0.465208	RNA polymerase sigma factor, region 2	1		Wbm0431
IPR013785	0.465208	Aldolase-type TIM barrel	1		Wbm0686
IPR013848	0.465208	Protein of unknown function UPF0004, N-terminal	1		Wbm0364
IPR002917	0.509985	GTP-binding protein, HSR1-related	2		Wbm0357	Wbm0007
IPR013027	0.509985	FAD-dependent pyridine nucleotide-disulphide oxidoreductase	2		Wbm0561	Wbm0448
IPR000583	0.60111	Glutamine amidotransferase, class-II	2		Wbm0331	Wbm0255
IPR010916	0.60216	TonB box, N-terminal	3		Wbm0771	Wbm0190	Wbm0581
IPR012335	0.60216	Thioredoxin fold	3		Wbm0147	Wbm0676	Wbm0608
IPR012336	0.60216	Thioredoxin-like fold	3		Wbm0147	Wbm0676	Wbm0608
IPR000089	0.609256	Biotin/lipoyl attachment	1		Wbm0108
IPR000640	0.609256	Translation elongation factor EFG/EF2, C-terminal	1		Wbm0344
IPR000991	0.609256	Glutamine amidotransferase class-I	1		Wbm0654
IPR001023	0.609256	Heat shock protein Hsp70	1		Wbm0759
IPR001400	0.609256	Somatotropin hormone	1		Wbm0486
IPR001450	0.609256	4Fe-4S ferredoxin, iron-sulfur binding	1		Wbm0471
IPR001789	0.609256	Response regulator receiver	1		Wbm0596
IPR002566	0.609256	Surface antigen msp4	1		Wbm0432
IPR002942	0.609256	RNA-binding S4	1		Wbm0248
IPR004087	0.609256	K Homology	1		Wbm0019
IPR006638	0.609256	Elongator protein 3/MiaB/NifB	1		Wbm0364
IPR007197	0.609256	Radical SAM	1		Wbm0364
IPR009000	0.609256	Translation elongation and initiation factors/Ribosomal, beta-barrel	1		Wbm0344
IPR009019	0.609256	K Homology, prokaryotic type	1		Wbm0019
IPR009022	0.609256	Elongation factor G, III and V	1		Wbm0344
IPR009078	0.609256	Ferritin/ribonucleotide reductase-like	1		Wbm0584
IPR011006	0.609256	CheY-like	1		Wbm0596
IPR011545	0.609256	DEAD/DEAH box helicase, N-terminal	1		Wbm0708
IPR011633	0.609256	Protein of unknown function DUF1602	1		Wbm0023
IPR012282	0.609256	Cytochrome c region	1		Wbm0774
IPR012998	0.609256	Glutamine amidotransferase, class I, active site	1		Wbm0654
IPR013093	0.609256	ATPase AAA-2	1		Wbm0552
IPR001327	0.714675	Pyridine nucleotide-disulphide oxidoreductase, NAD-binding region	1		Wbm0561
IPR001650	0.714675	Helicase, C-terminal	1		Wbm0708
IPR006171	0.714675	TOPRIM	1		Wbm0764
IPR007688	0.714675	TrbL/VirB6 plasmid conjugal transfer protein	1		Wbm0795
IPR014001	0.714675	DEAD-like helicases, N-terminal	1		Wbm0708
IPR003439	0.743912	ABC transporter related	2		Wbm0023	Wbm0014
IPR003583	0.791778	Helix-hairpin-helix DNA-binding, class 1	1		Wbm0365
IPR003959	0.791778	AAA ATPase, core	1		Wbm0434
IPR011054	0.791778	Rudiment single hybrid motif	1		Wbm0426
IPR014021	0.791778	Helicase superfamily 1 and 2 ATP-binding	1		Wbm0708
IPR003006	0.848136	Immunoglobulin/major histocompatibility complex motif	1		Wbm0180
IPR009080	0.889307	Aminoacyl-tRNA synthetase, class 1a, anticodon-binding	1		Wbm0371
IPR002110	0.941297	Ankyrin	1		Wbm0565
IPR012337	0.957289	Polynucleotidyl transferase, Ribonuclease H fold	1		Wbm0258
2 protein domains (IPR012340 and IPR008994) were statistically enriched for down-regulated Wolbachia genes.
7 and 3 protein domains were enriched for up-regulated Wolbachia genes (Wbm0365 and Wbm0474), respectively.
