# Supplementary material for: Effects of Doxycycline on gene expression in Wolbachia and Brugia malayi adult female worms in vivo
Source: J Biomed Sci. 2012 Feb 9;19(1):21. doi: 10.1186/1423-0127-19-21 (PMC3352068; doi:10.1186/1423-0127-19-21)
Supplement: Additional file 9 — Brugia malayi genes in doxycycline treated and control worms. This list shows Brugia malayi elements with signals present (P) or absent (A) in treated and control worms. C. elegans homologues for RNAi phenotypes for corresponding Bm genes in treated worms are listed in this table. [file 1423-0127-19-21-S9.XLS]

## Sheet: Elements P in Treated
Additional file 9. Brugia malayi genes in doxycycline treated and control worms. This list shows B. malayi elements with signals present (P) in treated but absent (A) in control worms.
ID	Oligo Best Hit (nraa) or annotation	Single Best Blast blastn Match	Annotation for Blast Match Brugia Model Name		C. elegans gene homolog	E_value	C. elegans RNAi Phenotype
bm.02111	ref|XP_882222.1| PREDICTED: similar to Coatomer alpha s	no_match	#N/A		Y71F9AL.17	3.7e-44	Emb Lvl Ste Unc Gro
bm.01716	–	14992.m11413	hypothetical protein		–
BMX9347	–	no_match	#N/A		–
BMX10523	–	no_match	#N/A		–
BMX10252	–	no_match	#N/A		–
BMX10566	–	no_match	#N/A		–
BMX10040	gb|AAB65744.1| serpin precursor [Brugia malayi] >gb|AAB	14931.m00318	serpin precursor		–
BMX11109	–	no_match	#N/A		–
BMX10068	–	no_match	#N/A		–
BMX4096	Nematode cuticle collagen N-terminal domain containing	14788.m00088	Nematode cuticle collagen N-terminal domain containing protein		T21D9.1	2.2e-55	WT
bm.00134	gb|AAB65744.1| serpin precursor [Brugia malayi] >gb|AAB	14931.m00318	serpin precursor		C05E4.1	3.4e-16	WT
BMX8628	Thrombospondin type 1 domain containing protein	15076.m00121	Thrombospondin type 1 domain containing protein		T21B6.3	4.6e-134	WT
BMX6422	hypothetical protein	14972.m07758	hypothetical protein		–
bm.01184	emb|CAE71971.1| Hypothetical protein CBG19044 [Caenorha	14592.m00172	ab-hydrolase associated lipase region family protein		Y57E12B.3	2e-45	WT
bm.01524	–	12422.m00028	hypothetical protein		–
bm.00018	sp|P48817|NDK_BRUMA Nucleoside diphosphate kinase (NDK)	no_match	#N/A		F25H2.5	4.9e-43	sterile_F1 Emb Pvl reduced_brood_size Stp
BMX8410	Major Facilitator Superfamily protein	14992.m11245	Major Facilitator Superfamily protein		C06H5.6	7.6e-74	WT
BMX302	AF17 C, putative	12629.m00041	AF17 C, putative		E03D2.1	4.2e-08	WT
BMX10697	–	no_match	#N/A		–
BMX7418	#N/A	14980.m02852	conserved hypothetical protein		C52D10.12	4.1e-16	WT
BMX10624	–	no_match	#N/A		–
BMX10224	–	no_match	#N/A		–
BMX6478	Corticotropin releasing factor receptor 2 precursor, pu	14972.m07866	Corticotropin releasing factor receptor 2 precursor, putative		C18B12.2	1.7e-82	WT
BMX6446	pre-mrna cleavage factor, putative	14972.m07828	pre-mrna cleavage factor, putative		F43G9.5	4.8e-39	Sck Emb Stp
BMX4480	hypothetical protein	14932.m00505	hypothetical protein		–
BMX10317	–	no_match	#N/A		–
BMX8283	hypothetical protein	14992.m11093	hypothetical protein		–
BMX6815	Homeobox domain containing protein	14975.m04498	Homeobox domain containing protein		F31E8.3	1.4e-34	WT
BMX6762	Myosin VI, putative	14975.m04433	Myosin VI, putative		F47G6.4	2.7e-100	WT
BMX8880	hypothetical protein	15239.m00025	hypothetical protein		–
BMX8807	conserved hypothetical protein	15193.m00008	conserved hypothetical protein		F25D1.3	1.6e-31	WT
bm.01876	ref|NP_496436.1| Vacuolar H ATPase family member (vha-6	14977.m05090	V-type ATPase 116kDa subunit family protein		VW02B12L.1	4.4e-47	Dpy Clr Lva Emb Lvl Stp transgene_subcellular_localization_abnormal
BMX11181	–	13224.m00016	hypothetical protein		–
BMX5621	hypothetical protein	14968.m01519	hypothetical protein		–
BMX6534	MSP domain protein	14973.m02615	MSP domain protein		F55C5.1	1.5e-33	WT
BMX4138	S1, putative	14813.m00045	S1, putative		–
BMX10786	–	no_match	#N/A		–
BMX3911	hypothetical protein	14741.m00013	hypothetical protein		Y106G6G.2	3.2e-16	WT
BMX7686	hypothetical protein	14990.m07703	hypothetical protein		–
BMX6840	cutical collagen 6, putative	14975.m04528	cutical collagen 6, putative		–
BMX8455	Protein kinase domain containing protein	14992.m11298	Protein kinase domain containing protein		C36B1.10	1.1e-58	Lvl Ric
BMX8456	Serine/threonine protein phosphatase C06A1.3 in chromos	14992.m11299	Serine/threonine protein phosphatase C06A1.3 in chromosome II, putative		C06A1.3	1.3e-45	Ric fat_content_reduced
bm.00917	–	no_match	#N/A		–
BMX7426	#N/A	14980.m02853	conserved hypothetical protein		–
BMX10721	–	no_match	#N/A		–
BMX10605	–	no_match	#N/A		–
BMX11175	–	no_match	#N/A		–
BMX2611	ShTK domain containing protein	14271.m00295	ShTK domain containing protein		C54D10.3	3e-23	WT
BMX7631	C2 domain containing protein	14990.m07629	C2 domain containing protein		–
BMX10653	–	no_match	#N/A		–
BMX7932	hypothetical protein	14990.m08021	hypothetical protein		–
BMX7067	MSP domain protein	14977.m05089	MSP domain protein		C25D7.1	5e-21	Emb
BMX11420	–	no_match	#N/A		–
BMX6881	hypothetical protein	14977.m04878	hypothetical protein		–
BMX7517	Biopterin-dependent aromatic amino acid hydroxylase fam	14981.m02410	Biopterin-dependent aromatic amino acid hydroxylase family protein		–
BMX9631	–	no_match	#N/A		–
BMX7427	#N/A	14980.m02853	conserved hypothetical protein		–
bm.01589	gb|AAA27858.1| filarial antigen	14972.m07860	myosin heavy chain, putative		F11C3.3	1.2e-34	Bmd unclassified
BMX8294	hypothetical protein	14992.m11106	hypothetical protein		–
BMX10264	–	no_match	#N/A		–
bm.01458	–	no_match	#N/A		–
BMX624	Protein kinase domain containing protein	12950.m00043	Protein kinase domain containing protein		Y38H8A.4	6e-57	WT
BMX7814	Nematode cuticle collagen N-terminal domain containing	14990.m07871	Nematode cuticle collagen N-terminal domain containing protein		B0024.1	1e-48	WT
BMX5614	hypothetical protein	14968.m01505	hypothetical protein		–
BMX8870	Conserved hypothetical protein, putative	15233.m00027	Conserved hypothetical protein, putative		–
bm.01352	–	no_match	#N/A		–
BMX245	Patched family protein	12598.m00174	Patched family protein		Y80D3A.7	3.4e-143	WT
BMX10496	–	no_match	#N/A		–
BMX6011	MtN3/saliva family protein	14972.m07299	MtN3/saliva family protein		K02D7.5	4.1e-28	fat_content_increased
BMX10632	–	no_match	#N/A		–
BMX2733	hypothetical protein	14317.m00268	hypothetical protein		–
BMX7630	hypothetical protein	14990.m07626	hypothetical protein		–
BMX5759	hypothetical protein	14972.m06991	hypothetical protein		–
bm.00845	–	no_match	#N/A		–
bm.02697	ref|NP_775142.1| heat shock factor binding protein 1	no_match	#N/A		K08E7.2	5.6e-13	WT
bm.00828	–	14980.m02853	conserved hypothetical protein		–
BMX11433	–	14688.m00179	Probable exocyst complex component Sec10, putative		–
BMX10791	–	no_match	#N/A		–
BMX9225	hypothetical protein	15544.m00029	hypothetical protein		–
BMX9335	–	no_match	#N/A		–
BMX2133	hypothetical protein	14046.m00187	hypothetical protein		–
BMX9456	–	no_match	#N/A		–
BMX7192	ribosomal protein S9 containing protein	14979.m04501	ribosomal protein S9 containing protein		F09G8.3	1.4e-57	Lva Sck Emb reduced_brood_size Gro
bm.00352	–	14271.m00283	conserved hypothetical protein		K06H7.3	5.3e-06	WT
BMX10596	–	no_match	#N/A		–
BMX10747	gb|AAC47621.1| unknown	14933.m00224	unknown, identical		–
BMX10743	–	no_match	#N/A		–
BMX11064	–	no_match	#N/A		–
bm.03058	–	no_match	#N/A		–
BMX11543	ref|NP_871706.1| C54C6.6 [Caenorhabditis elegans] >emb|	no_match	#N/A		–
BMX8328	Serine/threonine protein phosphatase PP1 isozyme 1, put	14992.m11146	Serine/threonine protein phosphatase PP1 isozyme 1, putative		F29F11.6	4.1e-77	Emb Mei Lvl Ric
BMX7042	hypothetical protein	14977.m05062	hypothetical protein		–
BMX10493	–	no_match	#N/A		–
BMX10260	–	no_match	#N/A		–
BMX11664	ref|NP_001040645.1| RSK-pNinety (RSK-p90 kinase)	14857.m00323	Protein kinase domain containing protein		–
BMX742	conserved hypothetical protein	13096.m00015	conserved hypothetical protein		–
bm.02143	gb|AAO85518.1|AF496634_1 putative serine/threonine phosphatase	15061.m00037	Serine/threonine protein phosphatase PP1-gamma catalytic subunit, putative		C09H5.7	1.9e-28	WT
BMX10716	–	no_match	#N/A		–
bm.03016	ref|NP_507620.1| Y51A2D.18 [Caenorhabditis elegans] >em	no_match	#N/A		Y51A2D.18	4.9e-23	WT
BMX6066	hypothetical protein	14972.m07365	hypothetical protein		–
BMX8417	Protein kinase domain containing protein	14992.m11254	Protein kinase domain containing protein		C08F8.6	1.1e-80	WT
BMX10882	–	no_match	#N/A		–
bm.01967	emb|CAD38873.2| hypothetical protein [Homo sapiens]	14400.m00022	Bardet-Biedl syndrome 2 protein homolog, putative		F20D12.3	9.3e-17	WT
BMX10647	–	no_match	#N/A		–
BMX7613	hypothetical protein	14982.m02259	hypothetical protein		–
BMX11665	emb|CAE66719.1| Hypothetical protein CBG12065	13112.m00019	conserved hypothetical protein		E01A2.4	3.2e-14	Bmd thin Emb Unc Gro
BMX7921	hypothetical protein	12747.m00015	Kelch motif family protein		–
BMX4149	hypothetical protein	14824.m00118	hypothetical protein		–
bm.03412	–	13311.m00333	Core-2/I-Branching enzyme family protein		–
bm.00249	–	no_match	#N/A		–
BMX9261	–	no_match	#N/A		–
bm.03124	–	no_match	#N/A		–
BMX10286	–	no_match	#N/A		–
bm.00882	–	no_match	#N/A		–
bm.01648	emb|CAE69089.1| Hypothetical protein CBG15108	14599.m00262	Protein-tyrosine phosphatase containing protein		Y39A3A.4	5.2e-17	WT
bm.01843	gb|AAN39055.1| Alt1.2 [Brugia malayi] >gb|AAO12208.1| a	14679.m00161	conserved hypothetical protein		–
BMX10656	–	no_match	#N/A		–
BMX8320	hypothetical protein	14992.m11138	hypothetical protein		F46B6.2	1.2e-18	WT
bm.00831	emb|CAD22104.1| NOA36-like protein [Brugia malayi]	14972.m07769	NOA36-like protein, putative		–
BMX831	hypothetical protein	13170.m00161	hypothetical protein		–
BMX5968	hypothetical protein	14972.m07238	hypothetical protein		–
BMX4739	hypothetical protein	14950.m01839	hypothetical protein		–
BMX10179	–	no_match	#N/A		–
BMX11656	ref|XP_694800.1| PREDICTED: similar to zinc finger prot	no_match	#N/A		F25D7.3	2.5e-19	Dpy small Pch Pvl Unc
bm.01320	–	no_match	#N/A		T20D3.11	5.7e-06	WT
BMX659	hypothetical protein	13011.m00014	hypothetical protein		–
BMX9079	hypothetical protein	15409.m00015	hypothetical protein		–
BMX6878	Voltage gated chloride channel family protein	14977.m04875	Voltage gated chloride channel family protein		–
BMX8128	potassium channel chain n2P18 homolog, putative	14992.m10908	potassium channel chain n2P18 homolog, putative		F31D4.7	6.1e-87	WT
BMX10606	–	no_match	#N/A		–
BMX7846	conserved hypothetical protein	14990.m07916	conserved hypothetical protein		–
BMX10623	–	no_match	#N/A		–
BMX1060	hypothetical protein	13282.m00269	hypothetical protein		–
BMX9508	–	no_match	#N/A		–
BMX9806	–	no_match	#N/A		–
BMX8038	gopc protein, putative	14990.m08157	gopc protein, putative		–
BMX7128	hypothetical protein	14979.m04423	hypothetical protein		–
BMX5568	Zinc finger, C2H2 type family protein	14968.m01445	Zinc finger, C2H2 type family protein		Y55F3AM.14	7.8e-15	WT
BMX995	hypothetical protein	13260.m00093	hypothetical protein		–
BMX8291	protein F41H10.5, putative	14992.m11103	protein F41H10.5, putative		F41H10.5	3.4e-15	WT
BMX11317	ref|XP_744172.1| hypothetical protein	14584.m00107	Zinc finger, C2H2 type family protein		–
BMX11116	–	no_match	#N/A		–
BMX8048	hypothetical protein	14992.m10811	hypothetical protein		–
BMX11647	gb|AAA85853.1| UNC-44	no_match	#N/A		–
BMX10845	–	no_match	#N/A		–
BMX10366	–	no_match	#N/A		–
bm.02270	gb|EAT38624.1| 40S ribosomal protein S7	no_match	#N/A		ZC434.2	8.3e-19	Lva Emb Lvl Ste embryonic_terminal_arrest_variable_emb
BMX10748	–	no_match	#N/A		–
BMX10142	–	no_match	#N/A		–
BMX4094	hypothetical protein	14787.m00178	hypothetical protein		–
BMX10911	–	14992.m11419	hypothetical protein		–
BMX4902	D dopamine receptor, putative	14954.m01686	D dopamine receptor, putative		–
bm.00138	emb|CAE61654.1| Hypothetical protein CBG05588	no_match	#N/A		B0250.1	1.4e-70	Pch Emb Unc Ste Lva Sck Stp Gro transgene_subcellular_localization_abnormal
BMX5158	hypothetical protein	14961.m05028	hypothetical protein		ZK856.5	6.5e-07	WT
BMX8056	Phorbol esters/diacylglycerol binding domain	14992.m10822	Phorbol esters/diacylglycerol binding domain		–
bm.01127	emb|CAE70112.1| Hypothetical protein CBG16564	15080.m00106	hypothetical protein		–
BMX11085	–	no_match	#N/A		–
BMX7941	hypothetical protein	14990.m08031	hypothetical protein		–
BMX206	Ser/Thr protein phosphatase family protein	12575.m00215	Ser/Thr protein phosphatase family protein		F25B3.4	1.4e-32	WT
BMX9070	hypothetical protein	15399.m00008	hypothetical protein		–
BMX10724	–	no_match	#N/A		–
bm.00824	–	no_match	#N/A		–
BMX7639	Suppressor of lurcher protein 1 precursor, putative	14990.m07639	Suppressor of lurcher protein 1 precursor, putative		C15A11.3	1.2e-60	fat_content_increased
BMX10486	–	no_match	#N/A		–
bm.01736	emb|CAE64010.1| Hypothetical protein CBG08605	no_match	#N/A		R04B5.5	2.3e-54	WT
BMX7084	hypothetical protein	14977.m05112	hypothetical protein		–
BMX4811	hypothetical protein	14954.m01570	hypothetical protein		–
BMX8681	Conserved hypothetical protein, putative	15112.m00034	Conserved hypothetical protein, putative		C27H6.1	2.4e-44	protein_secretion_abnormal unclassified Emb
BMX10603	–	no_match	#N/A		–
bm.02357	emb|CAA60046.1| cytoplasmic intermediate filament prote	no_match	#N/A		W10G6.3	1.2e-33	Prl Emb Mlt Lvl Unc epidermis_cuticle_detached Bmd Lva excretory_canal_morphology_abnormal unclassified Gro body_muscle_displaced
BMX8175	hypothetical protein	14992.m10967	hypothetical protein		ZC116.4	1.2e-08	small Emb Gro
BMX2132	vacuolar sorting protein 35, putative	14046.m00186	vacuolar sorting protein 35, putative		–
bm.01585	gb|AAQ90307.1| AF2 peptide [Ascaris suum]	no_match	#N/A		Y37D8A.15	8.8e-24	WT
BMX11044	–	no_match	#N/A		–
BMX8392	RNA recognition motif.	14992.m11224	RNA recognition motif.		–
BMX6575	Eukaryotic-type carbonic anhydrase family protein	12512.m00027	Eukaryotic-type carbonic anhydrase family protein		D1022.8	1.2e-33	WT
BMX9181	Major intrinsic protein	15504.m00036	Major intrinsic protein		–
BMX7629	#N/A	14990.m07624	#N/A		–
BMX10666	–	no_match	#N/A		–
BMX720	Hypothetical tyrosinase-like protein C02C2.1 in chromos	13064.m00019	Hypothetical tyrosinase-like protein C02C2.1 in chromosome III, putative		K08E3.1	8.3e-106	WT
BMX11442	–	no_match	#N/A		–
BMX8112	hypothetical protein	14992.m10891	hypothetical protein		–
BMX10673	–	no_match	#N/A		–
bm.01493	gb|AAP94889.1| MFP2b [Ascaris suum]	12553.m00033	P40, putative		C04G2.9	1e-54	WT
bm.01629	ref|XP_886997.1| PREDICTED: similar to Tubulin alpha-2	no_match	#N/A		ZK899.4	1.5e-85	WT
BMX10742	–	no_match	#N/A		–
BMX9253	–	no_match	#N/A		–
BMX9803	–	14057.m00074	SON protein, putative		–
BMX11496	–	no_match	#N/A		–
BMX10460	–	no_match	#N/A		–
BMX9600	–	no_match	#N/A		–
BMX4236	6-phosphofructokinase, putative	14877.m00029	6-phosphofructokinase, putative		–
BMX5773	Galactosyltransferase family protein	14972.m07008	Galactosyltransferase family protein		F48F7.3	2.9e-16	WT
BMX8390	hypothetical protein	14992.m11222	hypothetical protein		–
BMX1095	Casein kinase I C03C10.2 in chromosome III, putative	13303.m00007	Casein kinase I C03C10.2 in chromosome III, putative		W03G9.5	3.7e-13	WT
bm.00880	ref|NP_501756.1| W08D2.6 [Caenorhabditis elegans] >emb|	15404.m00031	Nematode cuticle collagen N-terminal domain containing protein		W08D2.6	1.9e-24	WT
bm.01097	–	no_match	#N/A		–
BMX6204	Degenerin mec-4, putative	14972.m07530	Degenerin mec-4, putative		T01C8.7	9.1e-215	WT
BMX4798	hypothetical protein	14952.m01392	hypothetical protein		–
BMX5558	#N/A	14967.m01568	protein tyrosine phosphatase, putative		–
BMX10411	–	no_match	#N/A		–
BMX5373	MSP domain containing protein	no_match	#N/A		T22B3.3	2.3e-25	WT
BMX6799	hypothetical protein	14975.m04478	hypothetical protein		–
BMX7152	Hypothetical 35.9 kDa protein C05B5.4 in chromosome III	14979.m04449	Hypothetical 35.9 kDa protein C05B5.4 in chromosome III, putative		C05B5.4	1.3e-31	Gro
BMX5610	hypothetical protein	14968.m01499	hypothetical protein		–
BMX4388	hypothetical protein	14920.m00430	hypothetical protein		–
BMX9980	–	no_match	#N/A		–
BMX8207	K+-dependent Na+/Ca+ exchanger related-protein	14992.m11006	K+-dependent Na+/Ca+ exchanger related-protein		Y32F6B.2	2.5e-136	WT
BMX11287	–	no_match	#N/A		–
BMX11809	–	no_match	#N/A		–
BMX5827	Pao retrotransposon peptidase family protein	14972.m07074	Pao retrotransposon peptidase family protein		ZC132.5	1.2e-20	WT
BMX10535	–	no_match	#N/A		–
BMX10586	–	no_match	#N/A		–
BMX2268	hypothetical protein	13262.m00062	hypothetical protein		–
BMX7168	Serine/threonine protein phosphatase PP1 isozyme 1, put	14979.m04468	Serine/threonine protein phosphatase PP1 isozyme 1, putative		T03F1.5	2.9e-133	WT
BMX4125	hypothetical protein	14799.m00211	hypothetical protein		–
BMX1533	hypothetical protein	13552.m00027	hypothetical protein		–
BMX11128	–	no_match	#N/A		–
bm.02925	gb|AAU21474.1| UNC-89-B	no_match	#N/A		–
BMX10613	–	no_match	#N/A		–
BMX10155	–	no_match	#N/A		–
BMX5427	hypothetical protein	14962.m00665	hypothetical protein		–
BMX6805	Immunoglobulin I-set domain containing protein	14975.m04486	Immunoglobulin I-set domain containing protein		R07G3.9	2.2e-57	WT
bm.03414	–	no_match	#N/A		–
BMX11595	–	12521.m00083	hypothetical protein		–
BMX8135	hypothetical protein	14992.m10917	hypothetical protein		–
BMX9842	–	no_match	#N/A		–
BMX10968	–	no_match	#N/A		–
bm.02369	ref|NP_499191.1| Temporarily Assigned Gene name family	no_match	#N/A		–
BMX9952	–	no_match	#N/A		–
BMX9074	hypothetical protein	15404.m00030	hypothetical protein		–
BMX6582	glycogen synthase kinase, putative	14973.m02673	glycogen synthase kinase, putative		Y106G6D.4	8.7e-10	WT
BMX6869	hypothetical protein	14977.m04863	hypothetical protein		F33A8.2	7.9e-07	WT
bm.00924	–	14950.m01831	hypothetical protein		–
BMX11274	–	no_match	#N/A		–
BMX5256	hypothetical protein	14961.m05158	hypothetical protein		–
BMX10367	–	no_match	#N/A		–
bm.02805	dbj|BAE24117.1| unnamed protein product	no_match	#N/A		–
BMX5898	Fz domain containing protein	14972.m07158	Fz domain containing protein		Y73B6BL.21	1.2e-74	WT
BMX2706	hypothetical protein	14302.m00072	hypothetical protein		–
BMX7578	hypothetical protein	14982.m02216	hypothetical protein		–
BMX2277	hypothetical protein	14119.m00057	hypothetical protein		–
BMX1437	hypothetical protein	13472.m00069	hypothetical protein		–
BMX10627	–	no_match	#N/A		–
BMX11789	–	no_match	#N/A		–
BMX4245	hypothetical protein	14884.m00068	hypothetical protein		–
BMX10492	–	no_match	#N/A		–
BMX7373	hypothetical protein	14980.m02715	hypothetical protein		–
BMX8362	hypothetical protein	14992.m11190	hypothetical protein		–
BMX524	WH2 motif family protein	12855.m00012	WH2 motif family protein		–
BMX10455	–	no_match	#N/A		–
BMX2343	hypothetical protein	14174.m00060	hypothetical protein		–
BMX6950	ABC transporter transmembrane region family protein	14977.m04957	ABC transporter transmembrane region family protein		Y43F8C.12	8.8e-198	WT
BMX5758	Thrombospondin N-terminal -like domain containing prote	14972.m06990	Thrombospondin N-terminal -like domain containing protein		F20B10.1	3.6e-272	WT
BMX8879	Tubulin gamma chain, putative	15239.m00024	Tubulin gamma chain, putative		F58A4.8	2.7e-93	Cyk distal_tip_cell_migration_abnormal Egl Emb Pvl Ste Mul
bm.02636	emb|CAE65091.1| Hypothetical protein CBG09950 [Caenorha	12645.m00017	piwi domain containing protein		–
bm.02470	ref|NP_502216.1| T22B3.3 [Caenorhabditis elegans] >emb|	14961.m05310	MSP domain containing protein		T22B3.3	3e-23	WT
BMX2777	hypothetical protein	14332.m00027	hypothetical protein		–
BMX10543	–	no_match	#N/A		R90.1	5.6e-06	Lva Unc
BMX5931	conserved hypothetical protein	14972.m07196	conserved hypothetical protein		T14C1.1	4e-83	WT
bm.02000	emb|CAE67979.1| Hypothetical protein CBG13585 [Caenorha	no_match	#N/A		K08D12.4	6.5e-28	WT
BMX10410	–	no_match	#N/A		–
BMX11312	–	no_match	#N/A		–
BMX6480	GCC2 and GCC3 family protein	14972.m07868	GCC2 and GCC3 family protein		F55H12.3	3.5e-35	WT
BMX8050	hypothetical protein	14992.m10813	hypothetical protein		Y75B7AL.2	6.3e-13	WT
BMX2967	protein B0207.11, putative	14409.m00250	protein B0207.11, putative		B0207.11	1.8e-06	WT
BMX10301	–	no_match	#N/A		–
BMX6187	#N/A	14972.m07933	conserved hypothetical protein		–
BMX10095	–	no_match	#N/A		–
BMX785	hypothetical protein	13138.m00178	hypothetical protein		Y76A2A.1	4.6e-09	WT
bm.00817	ref|NP_497013.1| K10H10.7 [Caenorhabditis elegans] >emb	14992.m11184	Hypothetical 12.3 kDa protein ZK945.8 in chromosome II, putative		K10H10.7	1.4e-23	WT
BMX9430	–	no_match	#N/A		–
BMX30	hypothetical protein	12424.m00020	hypothetical protein		–
bm.02502	ref|NP_502196.1| Methionyl tRNA Synthetase family membe	no_match	#N/A		F58B3.5	2.7e-12	Lva Emb Ste Gro
BMX1512	hypothetical protein	13534.m00020	hypothetical protein		–
bm.00852	ref|NP_502428.1| C27D8.1 [Caenorhabditis elegans] >emb|	13600.m00091	Serine/threonine-protein kinase K06H7.1, putative		C27D8.1	1.8e-48	WT
BMX7140	Mospd2 protein, putative	14979.m04435	Mospd2 protein, putative		–
BMX11879	ref|XP_799063.2| PREDICTED: similar to Neuroguidin, EIF	no_match	#N/A		–
BMX10251	gb|AAR87784.1| unknown [Mus musculus]	no_match	#N/A		–
BMX4218	pyruvate kinase, muscle isozyme, putative	14868.m00080	pyruvate kinase, muscle isozyme, putative		–
BMX8343	conserved hypothetical protein	14992.m11163	conserved hypothetical protein		F38E1.5	3.2e-10	WT
BMX6143	hypothetical protein	14972.m07458	hypothetical protein		–
bm.02651	ref|XP_848985.1| PREDICTED: similar to laminin receptor	no_match	#N/A		B0393.1	1.5e-26	Lva Sck Emb Pvl Ste transgene_subcellular_localization_abnormal
BMX9180	conserved hypothetical protein	15504.m00035	conserved hypothetical protein		C44B7.10	6.6e-32	WT
BMX7520	excitatory GABA receptor EXP-1A, putative	14981.m02413	excitatory GABA receptor EXP-1A, putative		H35N03.1	5.2e-74	Emb
BMX10715	–	no_match	#N/A		–
BMX2322	Nematode cuticle collagen N-terminal domain containing	14154.m00011	Nematode cuticle collagen N-terminal domain containing protein		K01A2.7	1.4e-31	WT
BMX1316	CG11202-PA, putative	13406.m00217	CG11202-PA, putative		H14A12.4	5.8e-43	WT
BMX3398	hypothetical protein	14603.m00261	hypothetical protein		–
BMX6358	Variant SH3 domain containing protein	14972.m07719	Variant SH3 domain containing protein		F41D9.1	1.2e-243	fat_content_reduced
BMX8931	Conserved hypothetical protein, putative	15276.m00014	Conserved hypothetical protein, putative		ZC455.1	2.2e-15	WT
BMX10740	–	no_match	#N/A		–
BMX7198	Transthyretin-like family protein	14979.m04507	Transthyretin-like family protein		F10G7.11	6.9e-08	WT
BMX8999	Leucine Rich Repeat family protein	15329.m00016	Leucine Rich Repeat family protein		F09G8.5	3.5e-36	WT
BMX9683	–	no_match	#N/A		–
BMX11599	–	no_match	#N/A		–
BMX11671	emb|CAE70527.1| Hypothetical protein CBG17156	no_match	#N/A		–
BMX6200	hypothetical protein	14972.m07526	hypothetical protein		–
BMX11677	emb|CAE57345.1| Hypothetical protein CBG00285	no_match	#N/A		F26A3.4	3.1e-09	WT
BMX11850	–	no_match	#N/A		–
BMX3350	hypothetical protein	14590.m00345	hypothetical protein		–
BMX8596	Glycogen synthase, putative	15042.m00020	Glycogen synthase, putative		Y46G5A.31	4.4e-77	Bmd Emb Lvl Unc
BMX9444	–	no_match	#N/A		–
BMX4555	hypothetical protein	14938.m00342	hypothetical protein		–
BMX294	hypothetical protein	12621.m00168	hypothetical protein		–
BMX6407	hypothetical protein	14972.m07780	hypothetical protein		–
BMX7740	Common central domain of tyrosinase family protein	14990.m07769	Common central domain of tyrosinase family protein		C34G6.2	9.8e-112	WT
BMX7055	Pumilio-family RNA binding repeat containing protein	14977.m05076	Pumilio-family RNA binding repeat containing protein		Y45F10A.2	2.6e-20	Cyk Emb Mul
BMX11601	–	no_match	#N/A		–
BMX1310	PAS domain containing protein	13401.m00091	PAS domain containing protein		T01D3.2	2.5e-19	WT
BMX934	hypothetical protein	13247.m00688	hypothetical protein		–
BMX8208	hypothetical protein	14992.m11007	hypothetical protein		–
BMX10558	–	no_match	#N/A		–
BMX10700	–	no_match	#N/A		–
BMX11416	–	no_match	#N/A		–
BMX1102	hypothetical protein	13310.m00011	hypothetical protein		–
BMX10163	–	no_match	#N/A		–
BMX11633	emb|CAE66670.1| Hypothetical protein CBG12009	14688.m00180	Zinc finger in N-recognin family protein		C32E8.11	3.2e-36	transgene_expression_increased
BMX6472	PAN domain containing protein	14972.m07859	PAN domain containing protein		F52C9.5	1.4e-13	WT
BMX10100	–	no_match	#N/A		–
BMX4631	EB module family protein	14946.m00525	EB module family protein		D1044.3	2.3e-23	WT
BMX7045	serine/threonine protein phosphatase PP1, putative	14977.m05065	serine/threonine protein phosphatase PP1, putative		T16G12.7	4.9e-46	WT
BMX10548	–	no_match	#N/A		–
BMX10987	–	no_match	#N/A		–
BMX11598	dbj|BAB33421.1| putative senescence-associated protein	no_match	#N/A		–
BMX9606	–	no_match	#N/A		–
bm.01292	–	no_match	#N/A		–
bm.03072	emb|CAE74907.1| Hypothetical protein CBG22776	no_match	#N/A		–
BMX6688	hypothetical protein	14975.m04338	hypothetical protein		–
BMX8996	Zinc finger, C2H2 type family protein	14349.m00108	hypothetical protein		–
BMX9766	–	14954.m01569	hypothetical protein		–
BMX7278	ORL1-like opioid receptor, putative	14979.m04606	ORL1-like opioid receptor, putative		C06G4.5	1.1e-121	WT
BMX4710	conserved hypothetical protein	14950.m01805	conserved hypothetical protein		ZC132.5	1e-05	WT
BMX7889	B-box zinc finger family protein	14990.m07969	B-box zinc finger family protein		–
BMX8166	Conserved hypothetical protein, putative	14992.m10957	Conserved hypothetical protein, putative		–
BMX8690	hypothetical protein	15119.m00058	hypothetical protein		–
bm.01393	ref|NP_506031.1| R07B7.11 [Caenorhabditis elegans] >emb	no_match	#N/A		R07B7.11	1.4e-19	Egl
BMX11654	–	no_match	#N/A		–
bm.00251	gb|ABC58767.1| ribosomal protein S23 [Brugia malayi]	14500.m00157	Probable histone H2B 3, putative		F28D1.7	9.9e-66	Lva Sck Emb Pvl Ste
bm.02364	ref|NP_499032.1| INtegrin Alpha family member (ina-1) [	no_match	#N/A		F54G8.3	6.2e-18	distal_tip_cell_migration_abnormal Pvl Lvl Ste Unc Rup Stp
BMX1483	hypothetical protein	13501.m00081	hypothetical protein		–
bm.01448	emb|CAE73473.1| Hypothetical protein CBG20924 [Caenorha	14977.m04874	Thioredoxin-like protein p19 precursor, putative		Y57A10A.23	3.3e-72	WT
BMX5882	conserved hypothetical protein	14972.m07139	conserved hypothetical protein		Y11D7A.9	2.5e-49	Dpy Clr Egl Lvl fat_content_increased Unc Bmd Lva transgene_expression_increased Gro
BMX3349	PDZ domain containing protein	14094.m00138	PDZ domain containing protein		T21G5.4	1.3e-75	Lva Pvl Stp
BMX8149	Bestrophin family protein	14992.m10937	Bestrophin family protein		R13.3	2.1e-63	WT
BMX10640	–	no_match	#N/A		–
BMX11222	gb|AAK16513.1|AF331035_1 cathepsin L-like cysteine prot	12406.m00012	Cathepsin L-like precursor, putative		–
BMX7002	hypothetical protein	14977.m05019	hypothetical protein		–
BMX8356	hypothetical protein	14992.m11182	hypothetical protein		–
BMX11161	–	no_match	#N/A		–
BMX6550	bimodular protein, putative	no_match	#N/A		–
BMX10727	–	no_match	#N/A		–
BMX3966	#N/A	14761.m00210	proto-oncogene tyrosine-protein kinase FER, putative		T04B2.2	9.6e-14	Emb fat_content_increased embryonic_development_abnormal
BMX10318	–	no_match	#N/A		–
BMX11803	gb|AAB42377.1| BmSERPIN [Brugia malayi]	13468.m00069	BmSERPIN, truncated		–
BMX9947	–	no_match	#N/A		–
bm.02559	ref|NP_499664.2| BE10.2 [Caenorhabditis elegans] >emb|C	no_match	#N/A		BE10.2	5e-37	WT
bm.02214	emb|CAE58565.1| Hypothetical protein CBG01728 [Caenorha	no_match	#N/A		F29B9.1	6.6e-19	WT
BMX7723	DNA excision repair protein ERCC-6, putative	14990.m07747	DNA excision repair protein ERCC-6, putative		F53H4.1	5.6e-17	UV_induced_apoptosis_increased Emb
BMX10607	–	no_match	#N/A		–
BMX5933	hypothetical protein	14972.m07198	hypothetical protein		–
BMX7975	hypothetical protein	14990.m08074	hypothetical protein		–
BMX11568	–	no_match	#N/A		–
BMX4868	CG12904-PA, putative	14954.m01641	CG12904-PA, putative		–
BMX9673	–	no_match	#N/A		–
BMX7546	MSP domain protein with Glu-rich domain	14981.m02446	MSP domain protein with Glu-rich domain		ZK354.7	3.8e-39	WT
BMX7920	Kelch motif family protein	14990.m08008	Kelch motif family protein		–
BMX5918	hypothetical protein	14972.m07181	hypothetical protein		–
BMX5927	hypothetical protein	14972.m07192	hypothetical protein		T07C12.8	5.2e-16	WT
BMX7702	EGF-like domain containing protein	14990.m07723	EGF-like domain containing protein		–
BMX6761	#N/A	14975.m04433	Myosin VI, putative		F47G6.4	2.6e-43	WT
BMX5281	hypothetical protein	14961.m05188	hypothetical protein		–
BMX10658	–	no_match	#N/A		F22D6.2	7.3e-07	WT
BMX10737	–	no_match	#N/A		–
BMX9951	–	no_match	#N/A		–
BMX5655	Helix-loop-helix protein 1, putative	14971.m02806	Helix-loop-helix protein 1, putative		C43H6.8	3.4e-29	fat_content_increased
BMX10096	–	no_match	#N/A		–
BMX7824	Cation transporter family protein	14990.m07886	Cation transporter family protein		C31H5.3	4.6e-78	WT
BMX9839	–	no_match	#N/A		–
BMX10556	–	no_match	#N/A		–
BMX5290	hypothetical protein	14961.m05202	hypothetical protein		–
BMX6576	hypothetical protein	14973.m02663	hypothetical protein		F21A3.6	4.8e-23	WT
BMX9656	–	no_match	#N/A		–
BMX9227	hypothetical protein	15545.m00011	hypothetical protein		Y38E10A.24	2.2e-15	Clr Sck Emb Gro
bm.00844	–	no_match	#N/A		–
BMX2894	hypothetical protein	14386.m00051	hypothetical protein		–
BMX9926	–	no_match	#N/A		–
BMX7445	Nematode cuticle collagen N-terminal domain containing	14980.m02805	Nematode cuticle collagen N-terminal domain containing protein
BMX9342	gb|AAV71152.1| mp1 [Onchocerca volvulus]	no_match	#N/A		–
BMX5536	#N/A	14967.m01538	hypothetical protein		–
BMX10272	–	no_match	#N/A		–
BMX9392	–	no_match	#N/A		–
BMX7543	hypothetical protein	14981.m02442	hypothetical protein		–
BMX10549	–	no_match	#N/A		–
BMX11424	–	no_match	#N/A		–
BMX6965	Doublesex- and mab-3-related transcription factor 1, pu	14977.m04973	Doublesex- and mab-3-related transcription factor 1, putative		F10C1.5	5.4e-40	Egl Pvl Unc Rup
bm.01096	–	14896.m00032	hypothetical protein		–
BMX10800	–	no_match	#N/A		–
BMX9497	–	no_match	#N/A		–
BMX9756	–	no_match	#N/A		–
BMX7389	hypothetical protein	14980.m02738	hypothetical protein		Y37D8A.3	2.1e-77	WT
bm.02928	emb|CAE60105.1| Hypothetical protein CBG03641	no_match	#N/A		Y1A5A.1	3.6e-18	WT
BMX5202	cbs-prov protein, putative	14961.m05084	cbs-prov protein, putative		F54A3.4	1e-91	WT
BMX10376	–	no_match	#N/A		–
bm.01912	emb|CAE60563.1| Hypothetical protein CBG04192	no_match	#N/A		Y54E10BR.4	3.1e-15	Lva Sck Pvl Stp Gro
BMX6985	hypothetical protein	14977.m04995	hypothetical protein		–
BMX10312	–	no_match	#N/A		–
BMX4656	hypothetical protein	14947.m01130	hypothetical protein		W08E3.4	7.6e-25	WT
BMX10407	–	no_match	#N/A		–
BMX6511	galactose dehydrogenase, putative	14973.m02585	galactose dehydrogenase, putative		F37C12.12	3.2e-20	unclassified
BMX10732	–	no_match	#N/A		–
bm.00019	–	15203.m00019	hypothetical protein		–
bm.02107	gb|AAP94889.1| MFP2b [Ascaris suum]	12553.m00033	P40, putative		Y59E9AL.2	9.4e-59	WT
BMX6810	Zinc finger, C2H2 type family protein	14975.m04492	Zinc finger, C2H2 type family protein		F35H8.3	1.1e-08	WT
BMX7601	#N/A	no_match	#N/A		Y54F10AM.10	1.1e-37	WT
BMX10449	–	no_match	#N/A		–
BMX11469	–	no_match	#N/A		–
BMX4948	conserved hypothetical protein	14954.m01742	conserved hypothetical protein		R04B3.3	3.3e-63	WT
BMX9437	–	no_match	#N/A		–
BMX10310	–	no_match	#N/A		–
BMX3741	hypothetical protein	14702.m00391	hypothetical protein		C29F5.7	2.8e-11	WT
BMX5611	hypothetical protein	14968.m01500	hypothetical protein		–
BMX11030	–	no_match	#N/A		–
BMX10591	–	no_match	#N/A		–
bm.02031	emb|CAG06995.1| unnamed protein product	no_match	#N/A		T22C8.2	3.1e-24	WT
BMX9351	–	no_match	#N/A		–
BMX9796	–	no_match	#N/A		–
BMX11388	–	no_match	#N/A		–
BMX6388	expressed sequence AI451006, putative	14972.m07757	expressed sequence AI451006, putative		–
BMX11547	–	no_match	#N/A		–
BMX8388	hypothetical protein	14992.m11220	hypothetical protein		C27D8.2	7e-17	WT
BMX10550	–	no_match	#N/A		–
BMX4534	hypothetical protein	14937.m00484	hypothetical protein		–
BMX6978	small GTP-binding protein domain containing protein	14977.m04987	small GTP-binding protein domain containing protein		C54A12.4	1.8e-41	WT
bm.00155	emb|CAE62524.1| Hypothetical protein CBG06632 [Caenorha	14992.m11132	hypothetical protein		–
BMX11508	ref|NP_871928.1| F18A12.8b [Caenorhabditis elegans] >gb	no_match	#N/A		–
BMX8548	Ground-like domain containing protein	14997.m00053	Ground-like domain containing protein		–
BMX10124	–	no_match	#N/A		–
BMX10688	–	no_match	#N/A		–
BMX4301	hypothetical protein	14907.m00586	hypothetical protein		–
BMX8177	GTP cyclohydrolase I, putative	14992.m10969	GTP cyclohydrolase I, putative		F32G8.6	1.1e-71	WT
BMX6771	hypothetical protein	14975.m04445	hypothetical protein		–
BMX10305	–	no_match	#N/A		–
BMX9748	–	no_match	#N/A		–
BMX8447	EBNA-2 nuclear protein, putative	14992.m11290	EBNA-2 nuclear protein, putative		–
BMX10390	–	no_match	#N/A		–
BMX8437	hypothetical protein	14992.m11280	hypothetical protein		M176.11	3.2e-19	WT
BMX10986	emb|CAE66193.1| Hypothetical protein CBG11431 [Caenorha	no_match	#N/A		R10D12.1	1.7e-09	WT
bm.02257	emb|CAE58455.1| Hypothetical protein CBG01593 [Caenorha	no_match	#N/A		F35H10.10	2.5e-14	WT
bm.03310	gb|AAN85136.1| unknown [Brugia malayi]	no_match	#N/A		–
BMX10291	–	no_match	#N/A		–
BMX6763	hypothetical protein	14975.m04435	hypothetical protein		B0491.4	1.9e-09	WT
BMX11276	–	no_match	#N/A		–
BMX6481	GCC2 and GCC3 family protein	14972.m07869	GCC2 and GCC3 family protein		F11C7.4	5.7e-53	intestinal_development_abnormal
bm.02012	gb|ABE93060.1| CD9/CD37/CD63 antigen [Medicago truncatu	no_match	#N/A		–
BMX10484	–	no_match	#N/A		–
BMX7311	hypothetical protein	14979.m04644	hypothetical protein		F15H10.4	5.6e-29	WT
BMX11454	–	no_match	#N/A		–
bm.01269	–	no_match	#N/A		–
bm.02902	emb|CAE58782.1| Hypothetical protein CBG01980 [Caenorha	14972.m07342	TWiK family of potassium channels protein 7, putative		–
BMX4325	hypothetical protein	14916.m00494	hypothetical protein		–
BMX9545	–	no_match	#N/A		–
BMX696	hypothetical protein	13061.m00016	hypothetical protein		C18D1.4	6.3e-11	WT
BMX6935	#N/A	14977.m04939	Hypothetical 112.3 kDa protein K02A2.3 in chromosome II, putative		K02A2.3	5.2e-104	Emb
BMX5280	hypothetical protein	14355.m00218	hypothetical protein		–
BMX9219	hypothetical protein	15537.m00014	hypothetical protein		D2005.6	1.2e-53	WT
bm.01851	ref|NP_505230.1| F28A12.1 [Caenorhabditis elegans] >gb|	14972.m07297	Amiloride-sensitive sodium channel family protein		F28A12.1	5.4e-22	WT
BMX4620	astacin protease 28 , putative	14945.m00254	astacin protease 28 , putative		F57C12.1	1.3e-107	Age
BMX4170	conserved hypothetical protein	14835.m00083	conserved hypothetical protein		F10C2.6	4e-51	Emb Ste
bm.02561	emb|CAE59693.1| Hypothetical protein CBG03117 [Caenorha	no_match	#N/A		–
BMX10642		no_match	#N/A		–
BMX5715	hypothetical protein	14971.m02892	hypothetical protein		–
BMX9053	NAB2 protein, putative	15379.m00014	NAB2 protein, putative		R166.1	1.2e-07	WT
BMX11226	ref|NP_506116.1| C54D10.3 [Caenorhabditis elegans] >emb	no_match	#N/A		C54D10.3	3.7e-09	WT
BMX1286	Tudor domain containing protein 1, putative	13393.m00017	Tudor domain containing protein 1, putative		–
BMX5828	RNase H and integrase-like protein, putative	14972.m07075	RNase H and integrase-like protein, putative		F15D4.7	6.5e-10	WT
BMX7497	Carboxylesterase family protein	14981.m02386	Carboxylesterase family protein		Y48B6A.8	4.9e-181	WT
BMX9550	–	no_match	#N/A		–
BMX5856	Amino acid permease family protein	14972.m07107	Amino acid permease family protein		R13A1.2	0	Emb
BMX1748	hypothetical protein	13736.m00397	hypothetical protein		–
BMX5801	hypothetical protein	14972.m07041	hypothetical protein		–
bm.01014	–	no_match	#N/A		–
BMX8060	hypothetical protein	14992.m10829	hypothetical protein		–
BMX10788	–	no_match	#N/A		–
bm.00906	–	no_match	#N/A		–
BMX1484	conserved hypothetical protein	13504.m00015	conserved hypothetical protein		–
BMX9319	–	no_match	#N/A		–
BMX3735	Cytoplasmic polyadenylation element binding protein 1,	14699.m00099	Cytoplasmic polyadenylation element binding protein 1, putative		C40H1.1	1.7e-91	unclassified reduced_brood_size
BMX10082	ref|NP_001021037.1| Aryl Hydrocarbon Receptor related f	no_match	#N/A		–
BMX11328	–	no_match	#N/A		–
BMX8143	hypothetical protein	14992.m10927	hypothetical protein		–
BMX7151	Thrombospondin type 1 domain containing protein	14979.m04448	Thrombospondin type 1 domain containing protein		R17.3	1e-07	WT
BMX9712	–	no_match	#N/A		–
BMX10720	–	no_match	#N/A		–
BMX6141	hypothetical protein	14972.m07456	hypothetical protein		–
BMX10887	–	no_match	#N/A		T27D12.1	1.9e-06	WT
BMX9586	–	no_match	#N/A		–
BMX11535	–	no_match	#N/A		–
BMX6791	hypothetical protein	14975.m04469	hypothetical protein		F07F6.1	2.4e-16	WT
bm.01427	emb|CAE57827.1| Hypothetical protein CBG00852 [Caenorha	no_match	#N/A		ZK970.4	2.2e-20	Lva Emb Lvl Ste Unc
BMX4007	hypothetical protein	14768.m00191	hypothetical protein		–
BMX10157	–	no_match	#N/A		–
BMX5734	conserved hypothetical protein	14972.m06960	conserved hypothetical protein		F49C12.10	1.3e-52	WT
BMX10006	–	no_match	#N/A		–
BMX7697	n4bp1-pending-prov protein, putative	14990.m07717	n4bp1-pending-prov protein, putative		C30F12.1	8e-91	Egl Rup pale fat_content_reduced
BMX11784	–	no_match	#N/A		–
BMX7342	ATP-dependent Clp protease ATP-binding subunit clpX, pu	14980.m02679	ATP-dependent Clp protease ATP-binding subunit clpX, putative		–
BMX11563	–	no_match	#N/A		–
BMX7872	hypothetical protein	14990.m07947	hypothetical protein		–
BMX8249	syntenin, putative	14992.m11052	syntenin, putative		–
BMX5404	hypothetical protein	14961.m05348	hypothetical protein		F18E9.3	2.5e-18	WT
BMX11291	–	no_match	#N/A		–
BMX10099	–	no_match	#N/A		–
BMX8075	Peroxidasin, putative	14992.m10848	Peroxidasin, putative		ZK994.3	5e-269	WT
BMX3039	hypothetical protein	14450.m00179	hypothetical protein		–
BMX8601	Nematode cuticle collagen N-terminal domain containing	15053.m00050	Nematode cuticle collagen N-terminal domain containing protein		F57B7.3	3.4e-54	WT
BMX11404	–	no_match	#N/A		–
BMX9082	conserved hypothetical protein	15411.m00018	conserved hypothetical protein		F25B3.3	5.6e-15	WT
BMX5094	glycerol-3-phosphate dehydrogenase, putative	14961.m04952	glycerol-3-phosphate dehydrogenase, putative		–
bm.00232	–	no_match	#N/A		–
bm.02271	emb|CAE73481.1| Hypothetical protein CBG20933 [Caenorha	no_match	#N/A		Y57A10A.10	5.4e-24	reduced_brood_size
bm.02408	ref|NP_508877.1| T03G11.4 [Caenorhabditis elegans] >gb|	no_match	#N/A		T03G11.4	4.3e-22	WT
BMX10794	–	no_match	#N/A		–
BMX4356	Cuticle collagen 13 precursor, putative	14919.m00199	Cuticle collagen 13 precursor, putative		C50D2.4	3e-42	WT
BMX1480	glutamate decarboxylase, 67 kDa isoform, putative	13501.m00076	glutamate decarboxylase, 67 kDa isoform, putative		–
bm.01341	–	14972.m07868	GCC2 and GCC3 family protein		–
BMX10495	–	no_match	#N/A		–
BMX11752	–	no_match	#N/A		–
BMX11471	emb|CAE61521.1| Hypothetical protein CBG05421 [Caenorha	13895.m00082	KIAA1018 protein, putative		C01G5.8	5.3e-21	WT
bm.01767	ref|NP_498572.1| Ribosomal Protein, Small subunit famil	no_match	#N/A		F37C12.9	5.9e-42	Lva Sck Emb Ste reduced_brood_size Gro
bm.01572	ref|XP_309356.2| ENSANGP00000015009 [Anopheles gambiae	no_match	#N/A		B0523.5	2.6e-42	WT
BMX8406	hypothetical protein	14992.m11241	hypothetical protein		–
bm.00960	–	14979.m04540	hypothetical protein		–
BMX10601	–	no_match	#N/A		–
BMX11852	–	no_match	#N/A		–
BMX2568	hypothetical protein	14253.m00149	hypothetical protein		–
BMX3186	conserved hypothetical protein	14527.m00112	conserved hypothetical protein		Y39E4B.4	4.4e-22	WT
BMX3692	conserved hypothetical protein	14687.m00360	conserved hypothetical protein		–
BMX10057	–	no_match	#N/A		–
BMX10467	–	no_match	#N/A		–
BMX4910	neuropeptide F receptor, putative	14954.m01697	neuropeptide F receptor, putative		C25G6.5	6.7e-81	WT
BMX6037	Chitin binding Peritrophin-A domain containing protein	14972.m07328	Chitin binding Peritrophin-A domain containing protein		W02A2.3	5.9e-66	WT
BMX8395	hypothetical protein	14992.m11227	hypothetical protein		Y40B10A.9	5.1e-60	WT
BMX9473	–	no_match	#N/A		–
BMX5649	Fork head domain containing protein	14971.m02800	Fork head domain containing protein		F26B1.7	6.3e-37	Dpy Pvl late_larval_arrest Unc Gro
BMX9908	–	no_match	#N/A		–
BMX10477	–	14990.m07982	Josephin-like protein, putative		–
BMX1448	conserved hypothetical protein	13479.m00023	conserved hypothetical protein		–
BMX11256	ref|NP_495222.2| F21H12.1 [Caenorhabditis elegans] >sp|	no_match	#N/A		F21H12.1	3.2e-23	Age Emb Unc
BMX7307	hypothetical protein	14979.m04640	hypothetical protein		–
BMX8554	Kelch motif family protein	15003.m00140	Kelch motif family protein		–
BMX1032	ABC transporter transmembrane region family protein	13274.m00036	ABC transporter transmembrane region family protein		ZK455.7	2.8e-47	WT
bm.00922	–	14945.m00255	KH domain containing protein		–
BMX7194	hypothetical protein	14979.m04503	hypothetical protein		–
BMX6173	AMP-binding enzyme family protein	14972.m07492	AMP-binding enzyme family protein		C52B9.9	3.8e-71	WT
BMX9579	–	no_match	#N/A		–
bm.00093	emb|CAJ17411.1| ribosomal protein L32e [Dascillus cervi	14992.m11253	Tropomodulin family protein		T24B8.1	8.2e-12	Lva Ste
BMX10648	–	no_match	#N/A		–
BMX4430	hypothetical protein	14928.m00202	hypothetical protein		–
BMX8745	Zinc finger protein 429, putative	15161.m00135	Zinc finger protein 429, putative		Y38H8A.5	1.6e-63	WT
BMX9821	–	no_match	#N/A		–
BMX10693	–	no_match	#N/A		–
BMX11059	–	no_match	#N/A		–
BMX6419	Protein K4, putative	14972.m07794	Protein K4, putative		–
BMX6918	Zona pellucida-like domain containing protein	14977.m04919	Zona pellucida-like domain containing protein		F10E7.10	1.9e-67	WT
BMX11115	sp|P27440|MSP2_ASCSU Major sperm protein isoform beta (	no_match	#N/A		R05F9.13	4.3e-06	Emb fat_content_increased fat_content_reduced
BMX7408	Bestrophin family protein	14980.m02762	Bestrophin family protein		–
BMX4522	hypothetical protein	14936.m00259	hypothetical protein		–
BMX10153	–	no_match	#N/A		–
BMX3527	hypothetical protein	14640.m00204	hypothetical protein		–
bm.01104	–	14975.m04428	#N/A		–
BMX7331	ABC transporter family protein	14980.m02665	ABC transporter family protein		C10C6.5	8e-78	Dpy
BMX9637	–	no_match	#N/A		–
bm.03062	emb|CAE72121.1| Hypothetical protein CBG19217 [Caenorha	no_match	#N/A		F17C8.2	2.6e-55	WT
BMX4099	hypothetical protein	14788.m00091	hypothetical protein		–
BMX10202	ref|NP_001021087.1| F08A10.1d [Caenorhabditis elegans]	no_match	#N/A		–
BMX4846	conserved hypothetical protein	14954.m01615	conserved hypothetical protein		R07A4.1	2.4e-18	WT
BMX6180	Amyloid A4 extracellular domain containing protein	14972.m07501	Amyloid A4 extracellular domain containing protein		–
bm.03158	gb|AAB97283.2| vespid allergen antigen homolog [Brugia	no_match	#N/A		T05A10.5	1.5e-19	WT
BMX8433	hypothetical protein	14992.m11276	hypothetical protein		–
BMX2963	hypothetical protein	14409.m00246	hypothetical protein		–
BMX9783	–	no_match	#N/A		–
bm.02383	ref|NP_872120.1| NADH Ubiquinone Oxidoreductase family	no_match	#N/A		–
BMX10188	–	no_match	#N/A		F19C7.4	1e-06	WT
BMX5613	conserved hypothetical protein	14968.m01502	conserved hypothetical protein		–
BMX10306	–	no_match	#N/A		–
bm.00928	ref|XP_001179510.1| PREDICTED: hypothetical protein, pa	14702.m00402	hypothetical protein		ZK616.8	8.1e-12	WT
bm.01747	ref|XP_668908.1| hypothetical protein PB402448.00.0 [Pl	no_match	#N/A		–
BMX11507	gb|AAH99176.1| LOC362012 protein [Rattus norvegicus]	14423.m00099	conserved hypothetical protein		F10E7.8	2.3e-07	WT
BMX11731	ref|XP_707944.1| PREDICTED: similar to hSLK isoform 2 [	no_match	#N/A		C04A11.3	1e-13	Lvl Unc Gro
bm.01749	–	no_match	#N/A		–
BMX10133	–	no_match	#N/A		–
BMX10207	–	no_match	#N/A		–
BMX6828	hypothetical protein	14975.m04513	hypothetical protein		Y53F4B.12	6.9e-42	WT
bm.01052	emb|CAE68129.1| Hypothetical protein CBG13774 [Caenorha	14977.m04932	Protein kinase domain containing protein		C08F8.6	3.4e-31	WT
bm.01078	–	no_match	#N/A		–
BMX10199	–	no_match	#N/A		–
BMX10590	–	no_match	#N/A		–
BMX8263	#N/A	14992.m11068	TWiK family of potassium channels protein 7, putative		R04F11.4	2.1e-45	WT
BMX10562	–	no_match	#N/A		–
BMX10222	–	no_match	#N/A		–
BMX9851	–	no_match	#N/A		–
BMX6463	hypothetical protein	14972.m07847	hypothetical protein		–
BMX10173	–	no_match	#N/A		–
BMX4747	S-layer-RTX protein, putative	14950.m01847	octapeptide-repeat antigen, ,putative		–
BMX10571	–	no_match	#N/A		–
BMX4619	neuroendocrine convertase 1 precursor , putative	14944.m00555	neuroendocrine convertase 1 precursor , putative		–
bm.01523	–	14975.m04340	hypothetical protein		–
BMX11488	emb|CAE66651.1| Hypothetical protein CBG11988 [Caenorha	no_match	#N/A		–
BMX7271	Calcium binding EGF domain containing protein	14979.m04598	Calcium binding EGF domain containing protein		ZK783.1	1.1e-156	Mlt Lvl Unc Gro
bm.03374	gb|AAC47625.1| unknown [Brugia malayi]	13620.m00254	unknown, identical		–
bm.03057	–	no_match	#N/A		–
BMX10508	–	no_match	#N/A		–
bm.01474	–	no_match	#N/A		–
BMX11159	–	15080.m00100	hypothetical protein		–
BMX8285	Major Facilitator Superfamily protein	14992.m11096	Major Facilitator Superfamily protein		–
bm.03099	ref|NP_491212.1| INneXin family member (inx-13) [Caenor	no_match	#N/A		Y8G1A.2	1.1e-19	Unc Rup Stp Gro
BMX7285	Protein kinase domain containing protein	14979.m04615	Protein kinase domain containing protein		ZK666.8	1.9e-76	WT
bm.01449	–	no_match	#N/A		–
BMX10211	–	no_match	#N/A		T16H12.9	5.6e-06	WT
bm.00807	–	14883.m00054	hypothetical protein		–
bm.00952	emb|CAE59544.1| Hypothetical protein CBG02940 [Caenorha	no_match	#N/A		T06D8.10	2.7e-47	WT
BMX5740	hypothetical protein	14972.m06968	hypothetical protein		R05G6.1	1.3e-22	WT
BMX11527	–	no_match	#N/A		–
BMX10223	–	no_match	#N/A		–
BMX11271	–	no_match	#N/A		–
BMX10896	–	no_match	#N/A		–
bm.01261	–	no_match	#N/A		–
BMX11113	–	no_match	#N/A		–
BMX11718	emb|CAE61827.1| Hypothetical protein CBG05797 [Caenorha	no_match	#N/A		C42D4.3	2.4e-14	WT
BMX11826	ref|NP_506259.1| W07G4.3 [Caenorhabditis elegans] >emb|	no_match	#N/A		W07G4.3	8.3e-10	WT
bm.00552	–	no_match	#N/A		–
BMX10404	–	no_match	#N/A		–
BMX10634	–	no_match	#N/A		Y47D3A.22	7e-86	WT
BMX188	hypothetical protein	12557.m00010	hypothetical protein		–
BMX11437	–	no_match	#N/A		–
BMX5056	hypothetical protein	14961.m04906	hypothetical protein		–
BMX11228	–	no_match	#N/A		–
bm.00849	ref|NP_495902.1| T21B10.5 [Caenorhabditis elegans] >emb	no_match	#N/A		T21B10.5	5.5e-31	WT
BMX11635	–	14715.m01256	D330012F22Rik protein, putative		–
BMX7095	#N/A	no_match	#N/A		K10G9.1	9.9e-16	WT
bm.01428	–	no_match	#N/A		–
BMX6539	#N/A	14973.m02621	LBP / BPI / CETP family, N-terminal domain containing protein		T19C3.5	3.2e-07	WT
BMX5736	Leucine Rich Repeat family protein	14972.m06963	Leucine Rich Repeat family protein		ZK682.5	7.8e-174	Lva Gro
BMX10419	–	no_match	#N/A		–
BMX3879	Glycosyltransferase family 43 protein	14731.m00993	Glycosyltransferase family 43 protein		C54C8.5	4.2e-56	WT
BMX7864	hypothetical protein	14990.m07938	hypothetical protein		–
BMX9553	–	no_match	#N/A		–
BMX9772	–	no_match	#N/A		–
BMX11497	–	no_match	#N/A		–
BMX5175	serotonin receptor, putative	14961.m05049	serotonin receptor, putative		–
bm.00242	emb|CAE70243.1| Hypothetical protein CBG16732 [Caenorha	no_match	#N/A		F08C6.7	7.5e-11	Bmd unclassified Unc
BMX2172	Cyclin, N-terminal domain containing protein	14058.m00563	Cyclin, N-terminal domain containing protein		Y71F9B.6	4.8e-11	WT
BMX8087	hypothetical protein	14992.m10861	hypothetical protein		–
bm.00644	–	no_match	#N/A		–
BMX11845	ref|NP_502354.2| yeast SEC homolog family member (sec-2	no_match	#N/A		ZC518.2	2.3e-14	Dpy Bmd Emb Lvl Unc Gro
BMX10135	–	no_match	#N/A		–
bm.03073	–	no_match	#N/A		–
BMX229	hypothetical protein	12589.m00048	hypothetical protein		–
BMX7716	hypothetical protein	14990.m07739	hypothetical protein		–
BMX7221	Synaptotagmin I, putative	14979.m04537	Synaptotagmin I, putative		F42G9.7	3.2e-104	Dpy Emb Ste
bm.01241	–	14391.m00105	hypothetical protein		–
BMX7595	Goliath protein, putative	14982.m02240	Goliath protein, putative		H10E21.5	2.2e-57	WT
BMX10189	ref|NP_498245.2| related to Islet cell Diabetes Autoant	no_match	#N/A		B0244.2	3.1e-08	WT
BMX6243	hypothetical protein	14972.m07580	hypothetical protein		–
BMX4093	hypothetical protein	14787.m00177	hypothetical protein		C04F5.6	2.1e-12	WT
BMX3853	Hypothetical 22.2 kDa protein C28F5.2 in chromosome II,	14719.m00179	Hypothetical 22.2 kDa protein C28F5.2 in chromosome II, putative		C28F5.2	2.3e-39	WT
BMX11771	ref|NP_507850.2| GLYcosylation related family member (g	14963.m01792	glycosyl transferase, group 2 family protein		–
BMX11114	–	no_match	#N/A		–
bm.01254	–	no_match	#N/A		–
BMX9259	–	no_match	#N/A		–
bm.02509	emb|CAD48140.1| hypothetical protein [Brugia malayi]	no_match	#N/A		–
BMX11801	–	no_match	#N/A		–
bm.02240	gb|ABE77438.1| Ribosomal protein L24/L26 [Medicago trun	no_match	#N/A		–
BMX5055	hypothetical protein	14961.m04905	hypothetical protein		–
BMX10577	–	no_match	#N/A		–
BMX10929	–	no_match	#N/A		–
BMX9119	hypothetical protein	15447.m00013	hypothetical protein		C56C10.11	1.5e-76	WT
BMX7488	hypothetical protein	14981.m02376	hypothetical protein		–
bm.03330	–	no_match	#N/A		–
BMX10083	emb|CAE61609.1| Hypothetical protein CBG05529 [Caenorha	no_match	#N/A		H16O14.1	4e-15	WT
BMX6555	hypothetical protein	14973.m02640	hypothetical protein		–
BMX9317	–	no_match	#N/A		–
BMX11062	–	no_match	#N/A		–
BMX9852	–	14972.m07671	hypothetical protein		–
BMX10545	–	no_match	#N/A		–
BMX11022	–	no_match	#N/A		–
BMX7008	Cation transporter family protein	14977.m05025	Cation transporter family protein		C27H5.8	7.7e-183	WT
BMX766	hypothetical protein	13130.m00010	hypothetical protein		–
bm.01969	gb|EAL26982.1| GA21383-PA [Drosophila pseudoobscura]	14990.m07819	Protein kinase domain containing protein		T21G5.1	8.5e-27	WT
BMX10645	–	no_match	#N/A		–
BMX10807	–	no_match	#N/A		–
BMX11520	emb|CAE75085.1| Hypothetical protein CBG23005 [Caenorha	12512.m00027	Eukaryotic-type carbonic anhydrase family protein		F54D8.4	1e-38	WT
BMX9640	–	no_match	#N/A		–
BMX6600	hypothetical protein	14973.m02698	hypothetical protein		–
BMX5219	hypothetical protein	14961.m05109	hypothetical protein		–
BMX10320	–	no_match	#N/A		–
BMX1501	hypothetical protein	13518.m00018	hypothetical protein		–
bm.02247	ref|NP_509629.1| C43C3.2 [Caenorhabditis elegans] >sp|Q	no_match	#N/A		C43C3.2	7.3e-22	WT
BMX11693	ref|XP_729762.1| senescence-associated protein [Plasmod	no_match	#N/A		–
BMX6533	hypothetical protein	14973.m02614	hypothetical protein		–
BMX8438	hypothetical protein	14992.m11281	hypothetical protein		–
BMX11501	–	14990.m08106	Junctophilin 2, putative		–
BMX6689	hypothetical protein	14975.m04339	hypothetical protein		C14C10.5	5.8e-139	WT
BMX11827	–	no_match	#N/A		F09E5.1	9.2e-07	Bmd Egl Muv Emb Pvl Ste
BMX11625	–	14961.m04910	conserved hypothetical protein		–
BMX10337	–	no_match	#N/A		–
BMX4053	nuclear hormone receptor family member odr-7, putative	14777.m00103	nuclear hormone receptor family member odr-7, putative		T18D3.2	7.2e-29	WT
bm.01147	–	no_match	#N/A		–
BMX10654	–	no_match	#N/A		–
BMX7209	Chitin binding Peritrophin-A domain containing protein	14979.m04520	Chitin binding Peritrophin-A domain containing protein		–
BMX8401	cation channel family protein	no_match	#N/A		F53C11.6	2.9e-119	WT
BMX11605	emb|CAE58494.1| Hypothetical protein CBG01639 [Caenorha	no_match	#N/A		Y38C1AB.4	6.1e-10	WT
BMX10451	–	no_match	#N/A		–
BMX10692	–	no_match	#N/A		–
BMX11828	pir||T31599 hypothetical protein Y48C3A.q - Caenorhabdi	no_match	#N/A		Y48C3A.14	3.7e-17	WT
BMX9273	–	no_match	#N/A		–
BMX10869	–	no_match	#N/A		–
BMX6556	hypothetical protein	14973.m02641	hypothetical protein		–
BMX11699	emb|CAE70527.1| Hypothetical protein CBG17156 [Caenorha	no_match	#N/A		–
BMX300	Hypothetical glycine receptor like protein T20B12.9 in	12627.m00072	Hypothetical glycine receptor like protein T20B12.9 in chromosome III, putative		T27E9.9	3e-37	WT
BMX6549	hypothetical protein	14973.m02633	hypothetical protein		–
BMX7632	C2 domain containing protein	14990.m07630	C2 domain containing protein		–
BMX4614	conserved hypothetical protein	14944.m00550	conserved hypothetical protein		ZK328.4	2.8e-50	WT
bm.01388	–	no_match	#N/A		–
BMX5310	Cytochrome P450 family protein	14961.m05225	Cytochrome P450 family protein		T10B9.4	1.4e-23	Clr Slu Emb
BMX11108	–	no_match	#N/A		–
bm.01979	ref|NP_496423.1| B0491.4 [Caenorhabditis elegans] >emb|	14975.m04435	hypothetical protein		B0491.4	1.4e-17	WT
bm.01153	emb|CAE73577.1| Hypothetical protein CBG21051 [Caenorha	14872.m00009	pyruvate dehydrogenase E1 component beta subunit, putative		C04C3.3	2.9e-101	Emb reduced_brood_size Gro
BMX2276	hypothetical protein	14115.m00052	hypothetical protein		R10D12.1	2.7e-12	WT
BMX10629	–	no_match	#N/A		–
BMX9275	ref|XP_668908.1| hypothetical protein PB402448.00.0 [Pl	no_match	#N/A		–
BMX11054	ref|NP_001023410.1| W02A2.9 [Caenorhabditis elegans] >e	no_match	#N/A		–
bm.00872	–	no_match	#N/A		–
BMX8400	#N/A	14992.m11235	cation channel family protein		F53C11.6	5.2e-09	WT
BMX4829	pregnancy-associated plasma protein-E, putative	14954.m01592	pregnancy-associated plasma protein-E, putative		–
BMX5452	hypothetical protein	14963.m01781	hypothetical protein		–
BMX6468	hypothetical protein	14972.m07854	hypothetical protein		Y2C2A.1	4.7e-24	WT
BMX9544	–	no_match	#N/A		–
BMX11637	–	no_match	#N/A		–
BMX10960	–	no_match	#N/A		–
BMX10290	–	no_match	#N/A		–
BMX11588	ref|NP_498738.2| ACOnitase family member (aco-2) [Caeno	no_match	#N/A		–
BMX5269	conserved hypothetical protein	14961.m05172	conserved hypothetical protein		–
BMX6928	hypothetical protein	14977.m04930	hypothetical protein		ZK20.1	6.5e-07	WT
BMX9976	–	no_match	#N/A		–
BMX7006	hypothetical protein	14977.m05023	hypothetical protein		–
BMX10674	–	no_match	#N/A		–
BMX10324	–	no_match	#N/A		–
BMX378	transcriptional activator RF2a, putative	12698.m00334	transcriptional activator RF2a, putative		–
BMX6676	hypothetical protein	14975.m04325	hypothetical protein		–
BMX7272	Calcium binding EGF domain containing protein	14979.m04599	Calcium binding EGF domain containing protein		ZK783.1	6.5e-93	Mlt Lvl Unc Gro
BMX10119	–	no_match	#N/A		–
BMX8664	O-methyltransferase family protein	13384.m00042	O-methyltransferase family protein		Y40B10A.2	2.3e-23	WT
BMX9095	hypothetical protein	15430.m00016	hypothetical protein		–
BMX5305	ADAMTS-like protease, putative	14961.m05218	ADAMTS-like protease, putative		–
BMX9982	–	no_match	#N/A		–
BMX3157	PAN domain containing protein	14516.m00055	PAN domain containing protein		F52C9.5	2.1e-18	WT
BMX11516	emb|CAK51380.1| hypothetical protein, conserved [Eimeri	no_match	#N/A		ZK354.7	3.2e-06	WT
BMX2328	hypothetical protein	14158.m00115	hypothetical protein		–
BMX6144	MSP domain protein 2, putative	14972.m07461	MSP domain protein 2, putative		–
BMX2127	Zinc finger, C2H2 type family protein	14042.m00082	Zinc finger, C2H2 type family protein		R11E3.6	1.5e-12	Lvl
BMX11822	ref|XP_001077841.1| PREDICTED: hypothetical protein [Ra	no_match	#N/A		–
BMX7518	Carbonic anhydrase like protein 2 precursor, putative	14981.m02411	Carbonic anhydrase like protein 2 precursor, putative		D1022.8	1.2e-111	WT
BMX6880	Transmembrane amino acid transporter protein	14977.m04877	Transmembrane amino acid transporter protein		Y32F6A.4	3.3e-73	fat_content_reduced
BMX8492	transmembrane 4 superfamily member 9, putative	14992.m11338	transmembrane 4 superfamily member 9, putative		T14G10.6	1.8e-46	WT
BMX11304	–	no_match	#N/A		–
BMX10144	–	no_match	#N/A		–
BMX7053	hypothetical protein	14977.m05074	hypothetical protein		–
BMX11149	ref|XP_863959.1| PREDICTED: similar to suppressor of va	13247.m00690	SET domain containing protein		C32D5.5	3.6e-06	Emb
BMX5299	putative neuropeptide receptor	14961.m05212	putative neuropeptide receptor		–
BMX10612	ref|NP_502809.2| Y41E3.3 [Caenorhabditis elegans] >emb|	no_match	#N/A		Y41E3.3	3e-08	WT
BMX11097	–	no_match	#N/A		–
BMX10033	–	no_match	#N/A		–
BMX1215	hypothetical protein	13356.m00234	hypothetical protein		–
BMX10216	–	no_match	#N/A		–
BMX4867	#N/A	14954.m01640	#N/A		–
BMX7328	Octapeptide-repeat protein T2, putative	14979.m04662	Octapeptide-repeat protein T2, putative		–
BMX4054	protein R52.2, putative	14777.m00106	protein R52.2, putative		ZC132.5	2.9e-16	WT
BMX7314	#N/A	no_match	#N/A		F56C11.1	4.5e-50	Dpy Emb Mlt Lvl Unc Bmd Bli Lva transgene_subcellular_localization_abnormal
BMX9223	cuticlin 1 precursor, putative	15543.m00008	cuticlin 1 precursor, putative		B0511.5	4.3e-10	WT
BMX6973	Cadherin domain containing protein	14977.m04981	Cadherin domain containing protein		ZK112.7	1.1e-78	WT
bm.01951	emb|CAE70331.1| Hypothetical protein CBG16864 [Caenorha	14972.m07665	haloacid dehalogenase-like hydrolase family protein		F45E1.3	5.8e-27	WT
bm.03004	gb|AAL69377.1|AF462214_1 putative asparaginyl endopepti	no_match	#N/A		–
BMX11427	–	no_match	#N/A		–
BMX9020	P-glycoprotein-like protein, putative	15346.m00008	P-glycoprotein-like protein, putative		ZK455.7	1.4e-55	WT
BMX10712	–	no_match	#N/A		–
BMX11758	emb|CAE61835.1| Hypothetical protein CBG05805 [Caenorha	14972.m07382	Degenerin unc-8, putative		R13A1.4	4.1e-72	WT
BMX11780	ref|XP_742542.1| hypothetical protein [Plasmodium chaba	no_match	#N/A		T06D10.2	3.3e-12	Emb
BMX6449	hypothetical protein	14972.m07831	hypothetical protein		C07A4.2	1.2e-22	WT
BMX8641	glutamate decarboxylase putative	15080.m00107	glutamate decarboxylase putative		–
BMX5365	LIM domain containing protein	14961.m05299	LIM domain containing protein		K03E6.1	3.1e-11	WT
bm.00875	–	no_match	#N/A		–
BMX9936	ref|NP_497461.1| PDGF/VEGF growth factor related family	14367.m00303	Protein kinase domain containing protein		Y39A3CL.6	1.4e-09	WT
BMX9506	–	no_match	#N/A		–
BMX7871	#N/A	no_match	#N/A		F13G3.1	3.7e-11	WT
bm.01418	–	no_match	#N/A		–
BMX10417	–	no_match	#N/A		–
BMX10671	gb|EAU76488.1| ENSANGP00000030087 [Anopheles gambiae st	no_match	#N/A		–
BMX6400	Ras-related protein Rab-18A, putative	14972.m07772	Ras-related protein Rab-18A, putative		T25G12.4	2.2e-08	WT
BMX10619	–	no_match	#N/A		–
BMX10698	–	no_match	#N/A		–
BMX7879	hypothetical protein	14990.m07954	hypothetical protein		–
bm.00333	ref|NP_503064.2| Amino acid Transporter Glycoprotein su	no_match	#N/A		–
BMX7319	#N/A	no_match	#N/A		–
BMX6476	Zona pellucida-like domain containing protein	14972.m07864	Zona pellucida-like domain containing protein		F20D1.8	7.2e-77	WT
bm.03043	–	no_match	#N/A		–
BMX8617	Nematode cuticle collagen N-terminal domain containing	15068.m00080	Nematode cuticle collagen N-terminal domain containing protein		T21B4.2	1.4e-68	WT
BMX9050	hypothetical protein	15376.m00036	hypothetical protein		T01E8.1	1.7e-25	WT
BMX9655	–	no_match	#N/A		–
BMX11608	–	no_match	#N/A		–
BMX4207	hypothetical protein	14859.m00081	hypothetical protein		–
BMX6207	Neurotransmitter-gated ion-channel ligand binding domai	14972.m07533	Neurotransmitter-gated ion-channel ligand binding domain containing protein		–
BMX10288	–	no_match	#N/A		–
BMX4815	Conserved hypothetical protein, putative	14954.m01574	Conserved hypothetical protein, putative		K08D9.4	9.5e-43	WT
bm.02198	emb|CAE59986.1| Hypothetical protein CBG03479 [Caenorha	12649.m00085	Delta5 fatty acid desaturase, putative		W08D2.4	2.6e-16	Dpy Unc Gro
BMX10201	–	no_match	#N/A		–
BMX10722	–	no_match	#N/A		–
BMX10447	–	no_match	#N/A		–
BMX8261	hypothetical protein	14992.m11065	hypothetical protein		–
BMX6987	Peptidase family M13 containing protein	14977.m04997	Peptidase family M13 containing protein		ZK20.6	2.1e-180	Ric Ste
BMX11281	ref|XP_500526.1| hypothetical protein [Yarrowia lipolyt	no_match	#N/A		W06H3.3	2.6e-14	Lva Emb Unc Stp Gro
BMX6137	Cuticle collagen C09G5.3, putative	14972.m07452	Cuticle collagen C09G5.3, putative		C34D4.15	7.2e-27	WT
BMX11585	ref|NP_502809.2| Y41E3.3 [Caenorhabditis elegans] >emb|	no_match	#N/A		Y41E3.3	2.4e-23	WT
bm.01891	gb|AAH63811.1| Ribosomal protein L4 [Rattus norvegicus]	no_match	#N/A		B0041.4	8.6e-33	Emb Ste reduced_brood_size Stp
BMX5859	Synapsin, ATP binding domain containing protein	14972.m07110	Synapsin, ATP binding domain containing protein		–
bm.01349	emb|CAE74397.1| Hypothetical protein CBG22129 [Caenorha	14981.m02418	hypothetical protein		Y51F10.7	8.8e-18	WT
bm.01758	sp|Q7T3N6|RL15_HYPMO 60S ribosomal protein L15 >gb|AAP3	no_match	#N/A		K11H12.2	8.9e-47	small Emb Lvl Ste Lva Sck transgene_subcellular_localization_abnormal Gro Stp
BMX8381	P40, putative	14992.m11212	P40, putative		C04G2.9	8.1e-53	WT
BMX8287	#N/A	14992.m11097	C2 domain containing protein		F43G9.6	2.9e-15	Ric
BMX9382	–	no_match	#N/A		–
BMX8288	Conserved hypothetical protein, putative	14992.m11099	Conserved hypothetical protein, putative		T22H9.4	7.4e-27	WT
bm.01597	ref|XP_648185.1| enolase [Entamoeba histolytica HM-1:IM	no_match	#N/A		–
BMX5274	hypothetical protein	14961.m05177	hypothetical protein		–
BMX9044	hypothetical protein	15372.m00008	hypothetical protein		–
BMX11005	–	no_match	#N/A		–
BMX11794	–	no_match	#N/A		–
BMX11300	emb|CAE61037.1| Hypothetical protein CBG04780 [Caenorha	14556.m00153	Kelch motif family protein		–
BMX3307	hypothetical protein	14578.m00021	hypothetical protein		–
BMX10154	–	no_match	#N/A		–
BMX10649	–	no_match	#N/A		–
BMX9345	ref|NP_507973.1| F46B3.1 [Caenorhabditis elegans] >emb|	13893.m00087	ShTK domain containing protein		F46B3.1	8.4e-10	WT
bm.02774	gb|ABC01896.1| elongation factor 1-alpha-like protein [	no_match	#N/A		–
BMX10187	ref|NP_508832.2| T07F12.1 [Caenorhabditis elegans] >gb|	no_match	#N/A		T07F12.1	2.1e-12	WT
BMX10620	sp|Q5RF63|RECQ1_PONPY ATP-dependent DNA helicase Q1 (DN	no_match	#N/A		–
BMX10494	–	no_match	#N/A		–
BMX10940	–	no_match	#N/A		–
BMX10069	–	14992.m11419	hypothetical protein		F09E10.6	5.6e-06	WT
BMX10205	–	no_match	#N/A		–
BMX11811	–	no_match	#N/A		Y66D12A.13	1.2e-06	WT
BMX9125	Degenerin-like protein ZK770.1 in chromosome I, putativ	14324.m00044	amiloride-sensitive sodium channel alpha-subunit, putative		R13A1.4	6.7e-14	WT
bm.02921	emb|CAB70847.1| hypothetical protein [Homo sapiens]	no_match	#N/A		–
BMX11409	–	no_match	#N/A		–
BMX6499	Abnormal catecholamine distribution protein 1, isoform	14972.m07890	Abnormal catecholamine distribution protein 1, isoform a, putative		–
BMX6450	#N/A	no_match	#N/A		C07A4.2	3.1e-11	WT
BMX6505	Putative glutamate synthase, putative	14972.m07898	Putative glutamate synthase, putative		W07E11.1	5.5e-152	Lva Emb Gro
BMX9615	–	no_match	#N/A		–
BMX9895	emb|CAD48140.1| hypothetical protein [Brugia malayi]	no_match	#N/A		C04H5.6	1.8e-07	Lva Sck Emb Pvl Lvl Ste Stp
BMX10138	–	no_match	#N/A		–
BMX10209	–	no_match	#N/A		–
BMX6401	hypothetical protein	14972.m07773	hypothetical protein		F49E10.5	1.7e-23	WT
BMX6536	conserved hypothetical protein	no_match	#N/A		C45G9.11	4.7e-13	Ste
BMX10713	–	no_match	#N/A		–
BMX5197	hypothetical protein	14961.m05079	hypothetical protein		–
bm.02259	sp|P19973|LSP1_MOUSE Lymphocyte-specific protein 1 (Pro	no_match	#N/A		–
bm.03135	sp|P13263|MSP2_ONCVO Major sperm protein 2 (MSP2) >gb|A	no_match	#N/A		T13F2.11	8.8e-57	Emb fat_content_increased fat_content_reduced
BMX4746	octapeptide-repeat antigen, ,putative	14950.m01847	octapeptide-repeat antigen, ,putative		–
BMX11567	–	no_match	#N/A		–
BMX6681	hypothetical protein	14975.m04331	hypothetical protein		–
BMX8158	hypothetical protein	14992.m10946	hypothetical protein		–
BMX10710	–	no_match	#N/A		–
BMX10346	–	no_match	#N/A		–
bm.01054	ref|NP_508390.1| F53B1.4 [Caenorhabditis elegans] >gb|A	no_match	#N/A		F53B1.4	6.1e-50	Slu
BMX691	Cuticle collagen F09G8.6, putative	13053.m00009	Cuticle collagen F09G8.6, putative		F12F6.9	6.2e-67	WT
BMX8540	Reprolysin	14992.m11401	Reprolysin		C04A11.4	1.2e-82	WT
BMX10361	–	no_match	#N/A		–
BMX5779	hypothetical protein	14972.m07014	hypothetical protein		–
bm.01242	–	no_match	#N/A		–
BMX11055	–	no_match	#N/A		–
BMX11694	–	no_match	#N/A		–
BMX9897	–	no_match	#N/A		–
BMX10680	–	no_match	#N/A		–
BMX9282	–	no_match	#N/A		–
bm.03121	–	no_match	#N/A		–
BMX9301	–	no_match	#N/A		–
BMX10007	ref|NP_001046516.1| Os02g0269200 [Oryza sativa (japonic	no_match	#N/A		–
BMX7125	Proteasome regulatory particle, non-atpase-like protein	14979.m04420	Proteasome regulatory particle, non-atpase-like protein 6, putative		–
BMX8806	9ORF binding protein 1, putative	15192.m00026	9ORF binding protein 1, putative		T21C9.1	3e-08	WT
bm.02683	emb|CAE65850.1| Hypothetical protein CBG10984 [Caenorha	14955.m00259	ABC transporter family protein		C54D1.1	4.3e-35	WT
BMX6421	hypothetical protein	14972.m07796	hypothetical protein		C02H7.2	3.3e-07	WT
bm.02473	ref|NP_492036.2| C01H6.2 [Caenorhabditis elegans] >emb|	no_match	#N/A		C01H6.2	1e-26	WT
bm.03068	–	no_match	#N/A		–
BMX8085	Protein-tyrosine phosphatase containing protein	14992.m10858	Protein-tyrosine phosphatase containing protein		–
BMX11864	gb|EAL30213.1| GA15241-PA [Drosophila pseudoobscura]	14765.m00802	MRPS35 protein, putative		Y39B6A.39	8.5e-13	Emb Ste
BMX7784	hypothetical protein	14990.m07828	hypothetical protein		–
BMX8881	hypothetical protein	15239.m00026	hypothetical protein		–
bm.01517	ref|NP_495166.2| H41C03.3 [Caenorhabditis elegans] >gb|	13066.m00251	conserved hypothetical protein		H41C03.3	4.6e-31	WT
BMX9176	Trehalase protein 5, putative	15502.m00015	Trehalase protein 5, putative		W05E10.4	7e-86	WT
BMX11632	–	no_match	#N/A		–
BMX8219	conserved hypothetical protein	14992.m11019	conserved hypothetical protein		–
BMX11241	–	no_match	#N/A		–
BMX10655	–	no_match	#N/A		–
bm.02704	ref|NP_498162.2| Phosphatase 2A regulatory A subunit fa	no_match	#N/A		F48E8.5	8.8e-59	Sck Emb Lvl Ste Rup
BMX8689	hypothetical protein	15119.m00057	hypothetical protein		–
BMX9538	–	no_match	#N/A		–
bm.00821	–	12492.m00175	hypothetical protein		–
BMX10778	–	no_match	#N/A		–
BMX5908	Nematode cuticle collagen N-terminal domain containing	14972.m07169	Nematode cuticle collagen N-terminal domain containing protein		D2023.7	1.7e-07	Emb
BMX6790	hypothetical protein	14975.m04467	hypothetical protein		–
bm.01725	–	no_match	#N/A		–
BMX3997	hypothetical protein	14768.m00178	hypothetical protein		–
BMX9258	–	no_match	#N/A		–
BMX11528	–	no_match	#N/A		–
BMX7162	hypothetical protein	14979.m04462	hypothetical protein		–
BMX10914	–	no_match	#N/A		–
BMX10951	–	no_match	#N/A		–
BMX11861	emb|CAE73950.1| Hypothetical protein CBG21574 [Caenorha	no_match	#N/A		–
BMX1073	CENP-B N-terminal DNA-binding domain containing protein	13286.m00093	CENP-B N-terminal DNA-binding domain containing protein		–
BMX11292	emb|CAE71587.1| Hypothetical protein CBG18544 [Caenorha	14611.m00153	3'5'-cyclic nucleotide phosphodiesterase family protein		–
BMX10657	–	no_match	#N/A		–
BMX8657	Hypothetical serine/threonine-rich protein PB15E9.01c i	15089.m00031	Hypothetical serine/threonine-rich protein PB15E9.01c in chromosome Iprecursor, putativ		–
BMX11661	ref|XP_720764.1| hypothetical protein CaO19_11807 [Cand	no_match	#N/A		–
BMX11846	emb|CAE64354.1| Hypothetical protein CBG09041 [Caenorha	14979.m04481	LIM domain containing protein		–
BMX11201	–	no_match	#N/A		–
BMX5215	hypothetical protein	14961.m05103	hypothetical protein		–
bm.02488	ref|NP_506076.1| F55C5.1 [Caenorhabditis elegans] >emb|	no_match	#N/A		F55C5.1	5.9e-34	WT
BMX9266	–	no_match	#N/A		–
BMX9598	–	12605.m00011	indoleamine 2,3-dioxygenase, putative		–
bm.00977	sp|P27440|MSP2_ASCSU Major sperm protein isoform beta (	no_match	#N/A		K07F5.2	4.8e-32	Emb fat_content_increased fat_content_reduced
BMX11238	ref|XP_453849.1| unnamed protein product [Kluyveromyces	12548.m00025	Transcription factor, putative		–
BMX5457	Protein kinase domain containing protein	14963.m01789	Protein kinase domain containing protein		M05D6.1	8e-78	WT
BMX8308	Serine/threonine protein phosphatase PP1-1, putative	14992.m11122	Serine/threonine protein phosphatase PP1-1, putative		F23B12.1	4e-35	WT
BMX1472	hypothetical protein	13499.m00135	hypothetical protein		–
BMX10076	–	no_match	#N/A		–
BMX11135	gb|AAB65744.1| serpin precursor [Brugia malayi] >gb|AAB	no_match	#N/A		–
BMX857	reverse transcriptase/ribonuclease H/Integrase, putativ	13184.m00044	reverse transcriptase/ribonuclease H/Integrase, putative		–
BMX6227	nuclear receptor NHR-67, putative	14972.m07560	nuclear receptor NHR-67, putative		C08F8.8	9.3e-68	small Egl_D Pvl Unc Adl Gro
BMX9793	–	no_match	#N/A		–
BMX11495	ref|NP_871944.1| PhosphoDiEsterase family member (pde-4	no_match	#N/A		–
BMX5945	hypothetical protein	14972.m07213	hypothetical protein		–
bm.00970	emb|CAE56554.1| Hypothetical protein CBG24288 [Caenorha	no_match	#N/A		–
bm.00104	emb|CAC70155.1| Bm-MIF-1; Brugia malayi MIF-1	no_match	#N/A		Y56A3A.3	4e-19	WT
BMX11704	emb|CAE63948.1| Hypothetical protein CBG08530 [Caenorha	14992.m10965	Calcium binding EGF domain containing protein		ZC116.3	4.7e-32	WT
BMX11452	ref|NP_494939.1| PhosphoLipase D family member (pld-1)	13401.m00093	Phospholipase d protein 1, putative		C04G6.3	4.4e-19	WT
bm.02197	ref|NP_001020988.1| UNCoordinated family member (unc-89	14306.m00067	muscle M-line assembly protein unc-89, putative		–
BMX4509	Collagen triple helix repeat containing protein, putati	14933.m00228	Collagen triple helix repeat containing protein, putative		Y2H9A.3	5.2e-38	WT
BMX10691	–	no_match	#N/A		–
BMX10113	–	no_match	#N/A		–
BMX11493	dbj|BAB33421.1| putative senescence-associated protein	no_match	#N/A		–
BMX1611	resolvase	13628.m00024	resolvase		–
BMX9330	–	no_match	#N/A		–
BMX9805	–	no_match	#N/A		–
BMX11432	gb|EAA10832.3| ENSANGP00000017705 [Anopheles gambiae st	no_match	#N/A		T20D3.7	8.1e-28	Ric
bm.00310	–	no_match	#N/A		–
BMX10292	ref|NP_741140.1| Prion-like-(Q/N-rich)-domain-bearing p	no_match	#N/A		D1044.3	9.7e-09	WT
BMX9854	–	14961.m05369	hypothetical protein		–
BMX10868	–	no_match	#N/A		–
BMX6696	#N/A	14975.m04350	MGC79044 protein, putative		Y71G12A.4	8.5e-08	WT
BMX10598	–	no_match	#N/A		–
BMX10283	–	no_match	#N/A		–
BMX11434	–	no_match	#N/A		–
BMX11785	ref|XP_672587.1| hypothetical protein PB108610.00.0 [Pl	no_match	#N/A		–
BMX6185	hypothetical protein	14972.m07506	hypothetical protein		–
BMX11225	ref|XP_646549.1| hypothetical protein DDBDRAFT_0201955	no_match	#N/A		–
BMX3473	cuticlin 1 precursor, putative	14623.m00073	cuticlin 1 precursor, putative		C47G2.1	1.3e-43	Dpy unclassified
BMX11289	–	no_match	#N/A		–
BMX8739	oxidoreductase, putative	15158.m00051	oxidoreductase, putative		F13D11.4	9.7e-57	WT
BMX4659	B-box zinc finger family protein	14947.m01133	B-box zinc finger family protein		C01B7.6	0	Egl germ_cell_hypersensitive_ionizing_radiation
BMX11645	ref|NP_001024806.1| M03F4.7a [Caenorhabditis elegans] >	no_match	#N/A		–
BMX11773	–	no_match	#N/A		–
BMX10169	–	no_match	#N/A		–
BMX8591	hypothetical protein	15037.m00039	hypothetical protein		–
bm.03051	ref|XP_221640.4| PREDICTED: similar to pad-1-like isofo	no_match	#N/A		Y18D10A.13	8e-14	Emb Stp Gro
BMX10114	–	no_match	#N/A		–
BMX10261	–	no_match	#N/A		–
BMX9722	–	no_match	#N/A		–
bm.00029	ref|NP_001068175.1| Os11g0588300 [Oryza sativa (japonic	no_match	#N/A		–
BMX10575	–	no_match	#N/A		–
BMX5742	Copine I, putative	14972.m06970	Copine I, putative		Y73F8A.19	1.2e-32	WT
BMX6330	DNA-binding protein D-ETS-3, putative	14972.m07681	DNA-binding protein D-ETS-3, putative		C42D8.4	2.8e-43	WT
BMX6312	Chain A, Crystal Structure Of NmnNAMN ADENYLYLTRANSFERA	14972.m07661	Chain A, Crystal Structure Of NmnNAMN ADENYLYLTRANSFERASE COMPLEXED With Nad., putative		F26H9.4	2.2e-50	Emb fat_content_increased
BMX3980	Serpentine receptor, class x protein 12, putative	14765.m00805	Serpentine receptor, class x protein 12, putative		Y55F3AM.2	1.8e-10	WT
BMX9419	emb|CAE75484.1| Hypothetical protein CBG23488 [Caenorha	no_match	#N/A		C54D10.5	4.8e-13	WT
bm.02037	ref|NP_034675.1| CD74 antigen isoform 2 [Mus musculus]	no_match	#N/A		–
bm.03133	gb|AAB97283.2| vespid allergen antigen homolog [Brugia	no_match	#N/A		–
BMX6088	hypothetical protein	14972.m07391	hypothetical protein		–
bm.01825	dbj|BAA34675.1| wpk4 protein kinase [Triticum aestivum]	no_match	#N/A		–
BMX10063	–	no_match	#N/A		–
BMX7577	hypothetical protein	14982.m02215	hypothetical protein		–
BMX7998	hypothetical protein	14990.m08107	hypothetical protein		–
BMX9128	conserved hypothetical protein	15458.m00030	conserved hypothetical protein		–
BMX9731	–	no_match	#N/A		–
BMX11426	–	no_match	#N/A		–
BMX4677	hypothetical protein	14948.m00284	hypothetical protein		–
Annotations obtained for Brugia malayi genes through protein data base search (NRAA) are shown in column B.

## Sheet: Elements P in control
Additional file 9. Brugia malayi genes in doxycycline treated and control worms. This list shows B. malayi elements with signals present (P) in control and absent (A) in treated worms.
ID	Oligo Best Hit (nraa) or annotation	Single Best Blast blastn Match	Annotation for Blast Match Brugia Model Name	C. elegans gene homolog	C. elegans RNAi Phenotype
BMX10117	–	no_match	#N/A	–
BMX10131	–	no_match	#N/A	–
BMX10232	–	no_match	#N/A	–
BMX10399	–	no_match	#N/A	–
BMX10502	ref|YP_197893.1| Ribosomal protein S1	no_match	#N/A	–
BMX10685	–	no_match	#N/A	–
BMX10924	ref|XP_795741.1| PREDICTED: hypothetical protein	14990.m07944	Transmembrane protein 14C, putative	–
BMX11004	gb|AAS55927.1| cytoskeletal beta actin [Sus scrofa]	no_match	#N/A	–
BMX11219	ref|NP_799507.1| hypothetical protein pBM400_p48	no_match	#N/A	–
BMX11518	ref|XP_742542.1| hypothetical protein	no_match	#N/A	–
BMX11548	dbj|BAA97098.1| unnamed protein product	no_match	#N/A	–
BMX11619	–	no_match	#N/A	–
BMX11755	gb|EAT35691.1| membrane-associated protein gex-3	no_match	#N/A	–
BMX11764	ref|XP_001065903.1| PREDICTED: hypothetical protein	no_match	#N/A	–
BMX1609	chloramphenicol acetyltransferase, putative	13628.m00022	chloramphenicol acetyltransferase, putative	–
BMX4687	hypothetical protein	14949.m00212	hypothetical protein	–
BMX5581	DRIM protein, putative	14968.m01462	DRIM protein, putative	F18C5.3 CE02652	WT
BMX595	EGF-like domain containing protein	12914.m00009	EGF-like domain containing protein	W02C12.1 CE14412	WT
BMX6190	Transcription factor Tfb2 family protein	14972.m07511	Transcription factor Tfb2 family protein	Y73F8A.24 CE32998	Emb Pvl Ste
BMX7003	EF hand family protein	14977.m05020	EF hand family protein	T02G5.2 CE39397	not_Emb
BMX7823	CLN3 protein	14990.m07883	CLN3 protein	F07B10.1 CE09198	WT
BMX8771	conserved hypothetical protein	15170.m00043	conserved hypothetical protein	M70.4 CE37266	WT
BMX9142	Ribosomal protein L11, N-terminal domain containing pro	15469.m00017	Ribosomal protein L11, N-terminal domain containing protein	B0303.15 CE00004	Larval
BMX9201	EGF-like domain containing protein	15523.m00008	EGF-like domain containing protein	Y64G10A.7 CE39455	WT
BMX9410	–	no_match	#N/A	–
BMX9433	–	no_match	#N/A	–
BMX9458	gb|AAY52214.1| SL3 [Brugia malayi]	no_match	#N/A	–
BMX9463	emb|CAE71245.1| Hypothetical protein CBG18121	14355.m00222	CHCH domain containing protein	F42H10.2 CE00164	not_Emb
BMX9479	sp|Q8CIQ3|B2MG_SIGHI Beta-2-microglobulin precursor >gb	no_match	#N/A	–
BMX9492	–	no_match	#N/A	–
BMX9682	–	no_match	#N/A	–
BMX9686	–	12883.m00082	Zinc finger, C2H2 type family protein	C34H3.2 CE23571	Lva Larval
BMX9692	ref|XP_001201307.1| PREDICTED: similar to Actin-15A, pa	no_match	#N/A	–
BMX9761	–	no_match	#N/A	–
BMX9847	–	no_match	#N/A	–
bm.00128	sp|P29030|CHIT_BRUMA Endochitinase precursor (MF1 antigen)	14932.m00514	#N/A	–
bm.00158	–	no_match	#N/A	–
bm.00176	dbj|BAE27548.1| unnamed protein product [Mus musculus]	no_match	#N/A	–
bm.00247	ref|XP_728609.1| endonuclease/exonuclease/phosphatase	no_match	#N/A	–
bm.00800	gb|AAL78224.1|AF345796_1 hypothetical protein Hgg-30 [H	no_match	#N/A	–
bm.01372	gb|AAG00598.1|AF290973_1 lysosomal thiol reductase IP30	no_match	#N/A	–
bm.01379	sp|P29389|FRIH_CRIGR Ferritin heavy chain (Ferritin H s	no_match	#N/A	–
bm.01659	–	no_match	#N/A	–
bm.01790	gb|AAO45827.1| glutathione S-transferase	no_match	#N/A	–
bm.01885	ref|YP_197979.1| Kef-type K+ transport system, membrane	no_match	#N/A	–
bm.01926	ref|YP_198088.1| DNA mismatch repair protein	no_match	#N/A	–
bm.02127	ref|XP_574742.1| PREDICTED: similar to pyruvate kinase	no_match	#N/A	–
bm.02172	sp|P13704|HMCS1_CRIGR Hydroxymethylglutaryl-CoA synthas	no_match	#N/A	–
bm.02348	ref|NP_083670.1| sorting nexing 24 [Mus musculus] >ref|	no_match	#N/A	–
bm.02573	pir||JQ2182 hypothetical 14.8K protein - garlic virus B	no_match	#N/A	–
bm.02673	ref|NP_031828.2| cathepsin K [Mus musculus] >sp|P55097|	no_match	#N/A	–
bm.03075	gb|AAA39553.1| MHC H-2K antigen	no_match	#N/A	–
bm.03127	gb|AAN85136.1| unknown [Brugia malayi]	no_match	#N/A	–
		Annotations obtained for Brugia malayi genes through protein data base search (NRAA) are shown in column B.
ID	Oligo Best Hit (nraa) or annotation	Single Best Blast blastn Match (e<0.0005,id>=80,length>=50) in Brugia CDS	Annotation for Blast Match Brugia Model Name
