# Supplementary material for: Effects of Doxycycline on gene expression in Wolbachia and Brugia malayi adult female worms in vivo
Source: J Biomed Sci. 2012 Feb 9;19(1):21. doi: 10.1186/1423-0127-19-21 (PMC3352068; doi:10.1186/1423-0127-19-21)
Supplement: Additional file 10 — Functional analysis (KEGG and GO) for genes present in treated but absent in control Brugia malayi female worms. Statistically significant pathways and GO terms are shown in this table. [file 1423-0127-19-21-S10.XLS]

## Sheet: KEGG for elements P in control
Additional file 10. The statistically significant KEGG pathways mapped to the elements absent in treated and present in control Brugia malayi female worms
Id	#in subset	p-value
1. Metabolism	6
1.10 Biosynthesis of Secondary Metabolites	1
Terpenoid backbone biosynthesis	1	0.030551
1.11 Xenobiotics Biodegradation and Metabolism	1
Metabolism of xenobiotics by cytochrome P450	1	0.0338885
Drug metabolism - cytochrome P450	1	0.0405297
1.3 Lipid Metabolism	1
Synthesis and degradation of ketone bodies	1	0.0102872
1.7 Glycan Biosynthesis and Metabolism	1
O-Mannosyl glycan biosynthesis	1	0.00345236
4. Cellular Processes	9
4.2 Cell Motility	3
Regulation of actin cytoskeleton	3	0.0097023
4.4 Cell Communication	3
Focal adhesion	3	0.0394914
Adherens junction	2	0.0204384
Tight junction	2	0.0316557
4.7 Immune System	5
Antigen processing and presentation	3	0.000889238
Leukocyte transendothelial migration	2	0.0228943
5. Human Diseases	5
5.2 Immune Disorders	1
Autoimmune thyroid disease	1	0.0170876
Allograft rejection	1	0.0170876
Graft-versus-host disease	1	0.0170876
5.4 Circulatory Diseases	2
Hypertrophic cardiomyopathy (HCM)	2	0.00716233
5.5 Metabolic Disorders	2
Type I diabetes mellitus	1	0.0372148
5.6 Infectious Diseases	2
Vibrio cholerae infection	2	0.0123191

## Sheet: GO for elements P in control
The statistically significant gene ontology terms mapped for elements present in control and absent in treated Brugia malayi worms
root_node_name	node_name	node_id	p_overrepresentation_after_refinement	#Subset genes with GO term
molecular_function	hydroxymethylglutaryl-CoA synthase activity	GO:0004421	0.00350201	1
molecular_function	chitinase activity	GO:0004568	0.0173939	1
molecular_function	pyruvate kinase activity	GO:0004743	0.0311017	1
molecular_function	ferric iron binding	GO:0008199	0.00699237	1
molecular_function	chloramphenicol O-acetyltransferase activity	GO:0008811	0.00350201	1
molecular_function	solute:hydrogen antiporter activity	GO:0015299	0.0173939	1
molecular_function	potassium ion binding	GO:0030955	0.0311017	1
molecular_function	mismatched DNA binding	GO:0030983	0.0276919	1
molecular_function	phosphoinositide binding	GO:0035091	0.0311017	1
cellular_component	immunological synapse	GO:0001772	0.0153868	1
cellular_component	MHC class I protein complex	GO:0042612	0.00771949	1
biological_process	cell morphogenesis	GO:0000902	0.00959993	1
biological_process	chitin catabolic process	GO:0006032	0.0159523	1
biological_process	N-acetylglucosamine catabolic process	GO:0006046	0.0159523	1
biological_process	mismatch repair	GO:0006298	0.0285436	1
biological_process	iron ion transport	GO:0006826	0.00959993	1
biological_process	cellular iron ion homeostasis	GO:0006879	0.00959993	1
biological_process	regulation of pH	GO:0006885	0.0159523	1
biological_process	immune response	GO:0006955	0.0378887	1
biological_process	isoprenoid biosynthetic process	GO:0008299	0.0285436	1
biological_process	response to endogenous stimulus	GO:0009719	0.0162077	2
biological_process	cell growth	GO:0016049	0.00640951	1
biological_process	antigen processing and presentation	GO:0019882	0.0254099	1
biological_process	cellular polysaccharide catabolic process	GO:0044247	0.0159523	1
biological_process	maintenance of fidelity during DNA-dependent DNA replication	GO:0045005	0.0285436	1
biological_process	cellular transition metal ion homeostasis	GO:0046916	0.00959993	1

## Sheet: KEGG for Bm genes Present 
Additional file 10. Functional analysis (by KEGG) for genes present in treated but absent in control Brugia malayi worms. The statistically significant KEGG pathways mapped to the B. malayi genes are shown here.
Pathways	#in subset	p-value
1. Metabolism	51
1.1 Carbohydrate Metabolism	10
1.10 Biosynthesis of Secondary Metabolites	11
Phenylpropanoid biosynthesis	5	0.00760352
Stilbenoid, diarylheptanoid and gingerol biosynthesis	2	0.0364959
1.2 Energy Metabolism	12
Oxidative phosphorylation	3	0.0014003
1.4 Nucleotide Metabolism	6
Purine metabolism	5	0.0137229
1.6 Metabolism of Other Amino Acids	7
Taurine and hypotaurine metabolism	2	0.0364959
2. Genetic Information Processing	15
2.2 Translation	11
Ribosome	9	0.0255625
2.3 Folding, Sorting and Degradation	2	0.00129343
3. Environmental Information Processing	33
3.2 Signal Transduction	9
MAPK signaling pathway	1	0.0038363
Calcium signaling pathway	1	0.0389058
3.3 Signaling Molecules and Interaction	22
Neuroactive ligand-receptor interaction	9	0.0055804
4. Cellular Processes	39
4.3 Cell Growth and Death	1
Cell cycle - yeast	1	0.0411411
4.4 Cell Communication	16
4.5 Circulatory System	1
4.6 Endocrine System	8
Insulin signaling pathway	2	0.0414371
5. Human Diseases	18
5.1 Cancers	5
Pathways in cancer	5	0.0210315
5.3 Neurodegenerative Diseases	6
Alzheimer's disease	3	0.00113311
Parkinson's disease	3	0.00191939
Huntington's disease	2	0.000262199

## Sheet: GO for Bm genes Present 
Additional file 10. Functional analysis (by GO) for genes present in treated but absent in control Brugia malayi worms. The statistically significant GO terms are shown here.
root_node_name	node_name	node_id	p_value	#Subset genes with GO term
molecular_function	nucleotide binding	GO:0000166	0.0366503	39
molecular_function	nucleic acid binding	GO:0003676	0.0270539	38
molecular_function	DNA binding	GO:0003677	0.0327686	18
molecular_function	RNA binding	GO:0003723	0.0187748	2
molecular_function	GTP cyclohydrolase I activity	GO:0003934	0.0479776	1
molecular_function	carbonate dehydratase activity	GO:0004089	0.0268269	3
molecular_function	metalloendopeptidase activity	GO:0004222	0.0260419	6
molecular_function	hyalurononglucosaminidase activity	GO:0004415	0.0479776	1
molecular_function	GABA-A receptor activity	GO:0004890	0.017404	3
molecular_function	G-protein coupled receptor activity	GO:0004930	0.00464225	11
molecular_function	structural molecule activity	GO:0005198	0.0464627	36
molecular_function	extracellular ligand-gated ion channel activity	GO:0005230	0.000719333	8
molecular_function	sodium channel activity	GO:0005272	0.000161784	4
molecular_function	protein binding	GO:0005515	0.0175249	23
molecular_function	UDP-glycosyltransferase activity	GO:0008194	0.0268269	3
molecular_function	beta-lactamase activity	GO:0008800	0.0135254	3
molecular_function	nitrogenase activity	GO:0016163	0.0479776	1
molecular_function	racemase and epimerase activity, acting on amino acids and derivatives	GO:0016855	0.00130865	4
molecular_function	oxygen binding	GO:0019825	0.0410453	2
molecular_function	neurotransmitter receptor activity	GO:0030594	0.00590052	5
molecular_function	structural constituent of cuticle	GO:0042302	0.00436622	9
cellular_component	extracellular region	GO:0005576	0.034271	12
cellular_component	intracellular	GO:0005622	0.00192017	80
cellular_component	synaptic vesicle	GO:0008021	0.0210939	2
cellular_component	integral to membrane	GO:0016021	0.00688483	35
cellular_component	protein complex	GO:0043234	0.0301917	26
cellular_component	postsynaptic membrane	GO:0045211	0.00223811	7
biological_process	nucleobase, nucleoside, nucleotide and nucleic acid metabolic process	GO:0006139	0.0115795	31
biological_process	DNA recombination	GO:0006310	0.0437969	3
biological_process	RNA processing	GO:0006396	0.0252624	0
biological_process	protein folding	GO:0006457	0.00767736	0
biological_process	one-carbon metabolic process	GO:0006730	0.0411191	6
biological_process	sodium ion transport	GO:0006814	0.00180476	4
biological_process	phosphate transport	GO:0006817	0.00622548	11
biological_process	inflammatory response	GO:0006954	0.0474553	1
biological_process	organelle organization	GO:0006996	0.0375948	4
biological_process	G-protein coupled receptor protein signaling pathway	GO:0007186	0.00262585	13
biological_process	intracellular signaling cascade	GO:0007242	0.0255525	4
biological_process	neurotransmitter secretion	GO:0007269	0.0474553	1
biological_process	sex differentiation	GO:0007548	0.0203815	2
biological_process	sensory perception of chemical stimulus	GO:0007606	0.0474553	1
biological_process	biosynthetic process	GO:0009058	0.0358293	24
biological_process	nitrogen fixation	GO:0009399	0.0474553	1
biological_process	oxygen transport	GO:0015671	0.0401956	2
biological_process	protein metabolic process	GO:0019538	0.0318584	49
biological_process	beta-lactam antibiotic catabolic process	GO:0030655	0.0130975	3
biological_process	response to drug	GO:0042493	0.0168617	3
biological_process	cellular metabolic process	GO:0044237	0.0426115	109
biological_process	cellular macromolecule metabolic process	GO:0044260	0.0104964	52
biological_process	regulated secretory pathway	GO:0045055	0.0474553	1
biological_process	response to antibiotic	GO:0046677	0.0130975	3
