# Supplementary material for: Effects of Doxycycline on gene expression in Wolbachia and Brugia malayi adult female worms in vivo
Source: J Biomed Sci. 2012 Feb 9;19(1):21. doi: 10.1186/1423-0127-19-21 (PMC3352068; doi:10.1186/1423-0127-19-21)
Supplement: Additional file 11 — Summary of differentially expressed Brugia malayi genes after doxycycline treatment. This table contains lists of up-regulated (in red) and down-regulated (in blue) genes, normalized expression units (ratios and P values) and their corresponding annotations, Caenorhabditis elegans Blast Hits, matching C. elegans RNAi phenotypes, GO assignments, mapped KEGG pathways and their KO hits. InterPro scan results for matched protein domains are included for many differentially expressed genes. [file 1423-0127-19-21-S11.XLS]

## Sheet: Expressed Bm genes
Additional file 11. Summary of differentially expressed Brugia malayi genes after doxycycline treatment.
Sequence	Oligo	Normalized	t-test P-value	OligoBestHit (nraa) or annotation	PubLocus for BlastMatch Brugia Model Name	Annotation for Blast Match Brugia Model Name	C elegans hit	RNAi phenotype	NR best hit	GO biological process	GO cellular component	GO molecular function
12963.m00012	BMX635	7.53381	0.00372323	PPE FAMILY PROTEIN, putative	Bm1_02580	PPE FAMILY PROTEIN, putative	C09E8.3 CE19349 WBGene00015646 locus:mlt-10 status:Confirmed TR:O76555 protein_id:AAC26253.1	WT	ref|XP_001063499.1| PREDICTED: hypothetical protein [Rattus norvegicus]	-	-	-
13990.m00028	BMX2037	8.01228	6.87019e-05	conserved hypothetical protein	Bm1_13395	conserved hypothetical protein	F33E2.6 CE09907 WBGene00009362 status:Partially_confirmed TR:O01699 protein_id:CAB06541.1	WT	gb|AAA29908.1| p48 eggshell protein	-	-	-
14222.m00062	BMX2431	4.78946	0.00140271	PPE FAMILY PROTEIN, putative	Bm1_02580	PPE FAMILY PROTEIN, putative	C09E8.3 CE19349 WBGene00015646 locus:mlt-10 status:Confirmed TR:O76555 protein_id:AAC26253.1	WT	ref|XP_001063499.1| PREDICTED: hypothetical protein [Rattus norvegicus]	-	-	-
14754.m00017	BMX3938	4.71516	0.00694319	conserved hypothetical protein	Bm1_02580	PPE FAMILY PROTEIN, putative	C09E8.3 CE19349 WBGene00015646 locus:mlt-10 status:Confirmed TR:O76555 protein_id:AAC26253.1	WT	gb|AAA29908.1| p48 eggshell protein	-	-	-
12704.m00010	BMX386	4.57376	0.00300413	PPE FAMILY PROTEIN, putative	Bm1_02580	PPE FAMILY PROTEIN, putative	Y39B6A.1 CE21682 WBGene00012664 status:Confirmed TR:Q9NES7 protein_id:CAC51077.1	transgene_expression_increased	ref|XP_001063499.1| PREDICTED: hypothetical protein [Rattus norvegicus]	-	-	-
13462.m00014	BMX1405	4.43757	0.000277351	hypothetical protein	Bm1_09250	hypothetical protein	-	-	ref|XP_001628338.1| predicted protein [Nematostella vectensis] >gb|EDO36275.1| predicted protein [Nematostella vectensis]	-	-	-
14839.m00017	BMX4172	4.02545	0.00239087	hypothetical protein	Bm1_09250	hypothetical protein	-	-	ref|XP_001628338.1| predicted protein [Nematostella vectensis] >gb|EDO36275.1| predicted protein [Nematostella vectensis]	-	-	-
BMW00119.466	BMX11273	3.68309	0.00843186		#N/A	#N/A	-	-	-	-	-	-
BMC02077	bm.00532	2.57613	0.00569356		#N/A	#N/A	-	-	-	-	-	-
14545.m00042	BMX3246	2.77093	0.00486885	hypothetical protein	Bm1_08290	conserved hypothetical protein	-	-	-	-	-	-
BMC00225	bm.00097	2.49219	0.00045265	emb|CAE68482.1| Hypothetical protein CBG14284 [Caenorhabditis briggsae]	#N/A	#N/A	F47B7.1 CE02743 WBGene00018532 status:Confirmed SW:Q20516 protein_id:AAA80373.1	WT	ref|YP_929410.1| hypothetical protein Sama_3538 [Shewanella amazonensis SB2B] >gb|ABM01741.1| hypothetical protein Sama_3538 [Shewanella amazonensis SB2B]		integral to membrane (GO:0016021)	molecular function unknown (GO:0005554)
13476.m00015	BMX1444	11.3049	4.88039e-07	hypothetical protein	Bm1_09505	hypothetical protein	-	-	ref|XP_220323.4| PREDICTED: similar to Activated in Blocked Unfolded protein response family member (abu-2) [Rattus norvegicus]			acyltransferase activity (GO:0008415)
14222.m00064	BMX2433	10.3451	2.76263e-05	PPE family protein, putative	Bm1_15875	conserved hypothetical protein	C09E8.3 CE19349 WBGene00015646 locus:mlt-10 status:Confirmed TR:O76555 protein_id:AAC26253.1	WT	ref|XP_001348018.1| hypothetical protein PF11_0347 [Plasmodium falciparum 3D7] >gb|AAN35931.1|AE014841_14 hypothetical protein PF11_0347 [Plasmodium falciparum 3D7]	-	-	-
13791.m00050	BMX1819	8.99537	9.56474e-07	hypothetical protein	Bm1_11935	hypothetical protein	-	-	-	-	-	-
13926.m00018	BMX1971	7.28727	1.71924e-08	hypothetical protein	Bm1_12925	hypothetical protein	-	-	ref|XP_001620142.1| hypothetical protein NEMVEDRAFT_v1g148992 [Nematostella vectensis] >gb|EDO28042.1| predicted protein [Nematostella vectensis]	-	-	-
12551.m00091	BMX180	7.44664	0.000121596	hypothetical protein	Bm1_01245	hypothetical protein	H02F09.3 CE19479 WBGene00019146 status:Predicted TR:O76602 protein_id:AAC64622.1	WT	ref|XP_497341.3| PREDICTED: similar to mucin 19 [Homo sapiens]	-	-	-
14148.m00009	BMX2315	9.39117	2.09374e-05	Cysteine-rich, acidic integral membrane protein precursor, putative	Bm1_09505	hypothetical protein	T16A1.7 CE32724 WBGene00004149 locus:pqn-66 status:Partially_confirmed TR:P91448 protein_id:AAB37876.3	Emb	ref|XP_001636101.1| predicted protein [Nematostella vectensis] >gb|EDO44038.1| predicted protein [Nematostella vectensis]	-	-	-
BMC05513	bm.01224	5.12362	0.00103664	Cytochrome C oxidase	#N/A	#N/A	Y71H2AM.5 CE22939 WBGene00022170 status:Confirmed TR:Q9BL34 protein_id:AAK29974.1	Clr Lva Emb Stp Gro	ref|XP_444921.1| hypothetical protein CAGL0A03542g [Candida glabrata CBS138] >emb|CAG57814.1| unnamed protein product [Candida glabrata CBS 138]	electron transport (GO:0006118)	mitochondrion (GO:0005739)	cytochrome-c oxidase activity (GO:0004129)
BMW00391.9	BMX11419	6.83097	5.98277e-06		#N/A	#N/A	-	-	-	-	-	-
14787.m00179	BMX4095	13.6922	7.23089e-06	Cysteine-rich, acidic integral membrane protein precursor, putative	Bm1_15145	Cysteine-rich, acidic integral membrane protein precursor, putative	T16A1.7 CE32724 WBGene00004149 locus:pqn-66 status:Partially_confirmed TR:P91448 protein_id:AAB37876.3	Emb	ref|XP_822953.1| cysteine-rich acidic integral membrane protein precursor [Trypanosoma brucei TREU927] >gb|EAN78125.1| cysteine-rich, acidic integral membrane protein precursor [Trypanosoma brucei]	G-protein coupled receptor protein signaling pathway (GO:0007186)	integral to membrane (GO:0016021)	acyltransferase activity (GO:0008415) rhodopsin-like receptor activity (GO:0001584)
13734.m00156	BMX1743	7.75127	2.05201e-05	hypothetical protein	Bm1_11505	hypothetical protein	H02F09.3 CE19479 WBGene00019146 status:Predicted TR:O76602 protein_id:AAC64622.1	WT	ref|XP_001308251.1| flocculin, putative [Trichomonas vaginalis G3] >gb|EAX95321.1| flocculin, putative [Trichomonas vaginalis G3]	-	-	-
14222.m00063	BMX2432	9.86229	1.35832e-06	conserved hypothetical protein	Bm1_15875	conserved hypothetical protein	C09E8.3 CE19349 WBGene00015646 locus:mlt-10 status:Confirmed TR:O76555 protein_id:AAC26253.1	WT	ref|XP_362829.2| hypothetical protein MGG_08219 [Magnaporthe grisea 70-15] >gb|EDJ94861.1| hypothetical protein MGG_08219 [Magnaporthe grisea 70-15]	-	-	-
14095.m00104	BMX2243	5.27764	8.51097e-05	hypothetical protein	Bm1_09505	hypothetical protein	-	-	sp|Q03650|CRAM_TRYBB Cysteine-rich, acidic integral membrane protein precursor			acyltransferase activity (GO:0008415)
13513.m00023	BMX1495	5.76396	0.00140193	hypothetical protein	Bm1_09845	hypothetical protein	H02F09.3 CE19479 WBGene00019146 status:Predicted TR:O76602 protein_id:AAC64622.1	WT	ref|XP_497341.3| PREDICTED: similar to mucin 19 [Homo sapiens]	-	-	-
BMW01608.97	BMX11869	7.11113	0.00112303		#N/A	#N/A	-	-	-	-	-	-
14468.m00014	BMX3067	9.23995	5.60762e-06	hypothetical protein	Bm1_04285	PPE FAMILY PROTEIN, putative	C09E8.3 CE19349 WBGene00015646 locus:mlt-10 status:Confirmed TR:O76555 protein_id:AAC26253.1	WT	ref|XP_729596.1| peptidyl prolyl cis-trans isomerase [Plasmodium yoelii yoelii str. 17XNL] >gb|EAA21161.1| putative peptidyl prolyl cis-trans isomerase with RNA binding region [Plasmodium yoelii yoelii]	-	-	-
14883.m00053	BMX4239	3.36221	0.00723995	Zinc finger, C2H2 type family protein	Bm1_08145	Zinc finger, C2H2 type family protein	Y55F3AM.14 CE22541 WBGene00021931 status:Partially_confirmed TR:Q9N360 protein_id:AAF60789.1	WT	ref|XP_694276.2| PREDICTED: hypothetical protein [Danio rerio]		intracellular (GO:0005622)	zinc ion binding (GO:0008270) nucleic acid binding (GO:0003676)
13217.m00013	BMX900	4.60855	0.00110918	hypothetical protein	Bm1_06000	hypothetical protein	D1086.9 CE34782 WBGene00008396 status:Partially_confirmed TR:Q7YSS2 protein_id:CAE17868.1	WT	ref|XP_001347658.1| gene 11-1 protein precursor [Plasmodium falciparum 3D7] >gb|AAN35571.1|AE014835_1 gene 11-1 protein precursor [Plasmodium falciparum 3D7]	-	-	-
15077.m00106	BMX8632	7.76737	0.00050579	hypothetical protein	Bm1_53680	hypothetical protein	H02F09.3 CE19479 WBGene00019146 status:Predicted TR:O76602 protein_id:AAC64622.1	WT	-	-	-	-
14770.m00166	BMX4010	2.68426	0.00109798	hypothetical protein	Bm1_25640	hypothetical protein	ZC247.1 CE39535 WBGene00013859 status:Partially_confirmed	small Sck Ste Stp Gro	-	-	-	-
13734.m00155	BMX1742	7.17179	6.0124e-07	hypothetical protein	Bm1_11500	hypothetical protein	H02F09.3 CE19479 WBGene00019146 status:Predicted TR:O76602 protein_id:AAC64622.1	WT	ref|XP_001308251.1| flocculin, putative [Trichomonas vaginalis G3] >gb|EAX95321.1| flocculin, putative [Trichomonas vaginalis G3]	-	-	-
14917.m00323	BMX4332	3.68779	0.000329272	Zinc finger, C2H2 type family protein	Bm1_00295	hypothetical protein	Y55F3AM.14 CE22541 WBGene00021931 status:Partially_confirmed TR:Q9N360 protein_id:AAF60789.1	WT	ref|XP_001623938.1| predicted protein [Nematostella vectensis] >gb|EDO31838.1| predicted protein [Nematostella vectensis]		intracellular (GO:0005622)	zinc ion binding (GO:0008270) nucleic acid binding (GO:0003676)
BMC00194	bm.03544	2.36378	0.000160021		#N/A	#N/A	-	-	-	-	-	-
BMW00613.288	BMX11510	3.94031	0.00225279	dbj|BAC05810.1| seven transmembrane helix receptor [Homo sapiens]	#N/A	#N/A	-	-	-	-	-	-
14227.m00028	BMX2449	4.77954	0.00046381	guanine nucleotide-binding protein G(o), alpha subunit, putative	Bm1_15980	guanine nucleotide-binding protein G(o), alpha subunit, putative	C26C6.2 CE05311 WBGene00001648 locus:goa-1 guanine nucleotide-binding protein status:Confirmed SW:P51875 protein_id:CAA96595.1	Egl Spn Emb Pvl Ste Unc cell_division_failure distal_germline_abnormal Hya reduced_brood_size	gb|AAA28059.1| G-o protein alpha subunit	signal transduction (GO:0007165) G-protein coupled receptor protein signaling pathway (GO:0007186)		guanyl nucleotide binding (GO:0019001) signal transducer activity (GO:0004871)
15077.m00107	BMX8633	7.07546	0.000143979	hypothetical protein	Bm1_01245	hypothetical protein	-	-	ref|NP_267008.1| hypothetical protein L73264 [Lactococcus lactis subsp. lactis Il1403] >gb|AAK04950.1|AE006319_4 UNKNOWN PROTEIN [Lactococcus lactis subsp. lactis Il1403]	-	-	-
12413.m00011	BMX13	6.20589	0.000837201	hypotetical protein, conserved	Bm1_00105	hypotetical protein, conserved	Y47G6A.31 CE38744 WBGene00044436 status:Predicted TR:Q4W5S1 protein_id:AAY55887.1	Emb	gb|AAH90477.1| Wu:fc21e07 protein [Danio rerio]			zinc ion binding (GO:0008270) protein binding (GO:0005515)
14975.m04457	BMX6781	12.2641	8.52242e-05	hypothetical protein	Bm1_12925	hypothetical protein	-	-	-	-	-	-
15077.m00105	BMX8631	6.72638	5.69958e-05	membrane protein, putative	Bm1_01245	hypothetical protein	-	-	-	-	-	-
12484.m00023	BMX101	6.17178	0.000501074	hypothetical protein	Bm1_00730	hypothetical protein	-	-	-	-	-	-
13647.m00021	BMX1648	3.07486	0.00266744	Zinc finger, C2H2 type family protein	Bm1_00295	hypothetical protein	Y38H8A.5 CE40825 WBGene00012639 Zinc finger, C2H2 type (2 domains) status:Predicted TR:O62425 protein_id:CAA16344.3	WT	ref|XP_001342485.1| PREDICTED: hypothetical protein [Danio rerio]		intracellular (GO:0005622)	zinc ion binding (GO:0008270) nucleic acid binding (GO:0003676)
14095.m00101	BMX2240	4.05563	0.00016251	hypothetical protein	Bm1_14695	hypothetical protein	-	-	sp|Q03650|CRAM_TRYBB Cysteine-rich, acidic integral membrane protein precursor			acyltransferase activity (GO:0008415)
12710.m00010	BMX392	5.74906	0.00666352	hypothetical protein	Bm1_02610	hypothetical protein	-	-	-	-	-	-
CB338239	BMX10659	5.32326	0.0010146		#N/A	#N/A	-	-	-	-	-	-
13404.m00015	BMX1314	2.92295	0.00581103	hypothetical protein	Bm1_08645	hypothetical protein	-	-	-	-	-	-
14961.m05059	BMX5184	4.26451	0.00263324	Pao retrotransposon peptidase family protein	Bm1_32840	Pao retrotransposon peptidase family protein	F15D4.7 CE23659 WBGene00008864 status:Predicted TR:Q93515 protein_id:CAB60425.1	WT	ref|XP_001602535.1| PREDICTED: similar to BEL12_AG transposon polyprotein [Nasonia vitripennis]	DNA integration (GO:0015074)		zinc ion binding (GO:0008270) nucleic acid binding (GO:0003676) DNA binding (GO:0003677)
14263.m00014	BMX2595	5.05261	0.000498717	Pao retrotransposon peptidase family protein	Bm1_16885	Pao retrotransposon peptidase family protein	ZC132.5 CE15044 WBGene00022524 status:Predicted TR:O17517 protein_id:AAB63932.1	WT	ref|ZP_00373744.1| SD27140p [Wolbachia endosymbiont of Drosophila ananassae] >gb|EAL58741.1| SD27140p [Wolbachia endosymbiont of Drosophila ananassae]	RNA-dependent DNA replication (GO:0006278)		RNA-directed DNA polymerase activity (GO:0003964) RNA binding (GO:0003723)
12951.m00027	BMX627	3.956	0.00126475	Zinc finger, C2H2 type family protein	Bm1_03710	Zinc finger, C2H2 type family protein	-	-	-	-	-	-
12821.m00153	BMX498	4.04227	3.65292e-05	#N/A	#N/A	#N/A	ZC132.5 CE15044 WBGene00022524 status:Predicted TR:O17517 protein_id:AAB63932.1	WT	-	-	-	-
14572.m00108	BMX3297	4.26975	0.000570211	hypothetical protein	Bm1_00285	hypothetical protein	-	-	-	-	-	-
13838.m00032	BMX1879	4.75992	0.000776929	Zinc finger, C2H2 type family protein	Bm1_01315	Zinc finger, C2H2 type family protein	-	-	-		intracellular (GO:0005622)	zinc ion binding (GO:0008270) nucleic acid binding (GO:0003676)
14661.m00099	BMX3618	3.58237	0.00139293	Zinc finger, C2H2 type family protein	Bm1_00295	hypothetical protein	Y55F3AM.14 CE22541 WBGene00021931 status:Partially_confirmed TR:Q9N360 protein_id:AAF60789.1	WT	ref|XP_688488.2| PREDICTED: hypothetical protein [Danio rerio]		intracellular (GO:0005622)	zinc ion binding (GO:0008270) nucleic acid binding (GO:0003676)
BMC11473	bm.01661	4.12356	4.29658e-05	ref|NP_001022682.1| M01A8.2a [Caenorhabditis elegans] >sp|P34531|YM92_CAEEL Hypothetical protein M01A8.2 in chromosome III >emb|CAA81607.2| Hypothetical protein M01A8.2a [Caenorhabditis elegans]	#N/A	#N/A	M01A8.2a CE33535 WBGene00010796 CAP-Gly domain status:Confirmed SW:P34531 protein_id:CAA81607.2	WT	-	-	-	-
14259.m00028	BMX2588	4.84504	0.000185051	Zinc knuckle family protein	Bm1_00285	hypothetical protein	R52.2 CE12826 WBGene00020074 status:Partially_confirmed TR:O17296 protein_id:AAB71060.1	WT	emb|CAA82797.1| gag protein [Ascaris lumbricoides]			zinc ion binding (GO:0008270) nucleic acid binding (GO:0003676)
13311.m00345	BMX1112	4.21192	0.00114874	Zinc knuckle family protein	Bm1_00285	hypothetical protein	R52.2 CE12826 WBGene00020074 status:Partially_confirmed TR:O17296 protein_id:AAB71060.1	WT	emb|CAA82797.1| gag protein [Ascaris lumbricoides]			zinc ion binding (GO:0008270) nucleic acid binding (GO:0003676)
14922.m00064	BMX4405	3.12547	4.85547e-05	hypothetical protein	Bm1_00295	hypothetical protein	-	-	-	-	-	-
BMC06017	bm.01299	5.58475	0.000232077		#N/A	#N/A	-	-	-			zinc ion binding (GO:0008270) protein binding (GO:0005515)
14972.m07678	BMX6327	4.60064	2.51699e-05	Pao retrotransposon peptidase family protein	Bm1_39865	Pao retrotransposon peptidase family protein	F15D4.7 CE23659 WBGene00008864 status:Predicted TR:Q93515 protein_id:CAB60425.1	WT	ref|XP_001602535.1| PREDICTED: similar to BEL12_AG transposon polyprotein [Nasonia vitripennis]	DNA integration (GO:0015074)		zinc ion binding (GO:0008270) nucleic acid binding (GO:0003676) DNA binding (GO:0003677)
14661.m00101	BMX3619	4.33929	0.000628516	hypothetical protein	Bm1_01635	unknown, putative	ZC132.5 CE15044 WBGene00022524 status:Predicted TR:O17517 protein_id:AAB63932.1	WT	ref|XP_001602535.1| PREDICTED: similar to BEL12_AG transposon polyprotein [Nasonia vitripennis]	DNA integration (GO:0015074)		DNA binding (GO:0003677)
14686.m00194	BMX3685	4.98457	6.15439e-05	Pao retrotransposon peptidase family protein	Bm1_16885	Pao retrotransposon peptidase family protein	ZC132.5 CE15044 WBGene00022524 status:Predicted TR:O17517 protein_id:AAB63932.1	WT	gb|AAQ09229.1| polyprotein [Antheraea mylitta]	-	-	-
13091.m00011	BMX737	5.16524	0.00519498	hypotetical protein, conserved	Bm1_00060	PHD-finger family protein	-	-	ref|XP_001434034.1| hypothetical protein [Paramecium tetraurelia] >emb|CAK66637.1| unnamed protein product [Paramecium tetraurelia]			zinc ion binding (GO:0008270) protein binding (GO:0005515)
12592.m00014	BMX234	4.68325	9.99925e-06	unknown, putative	Bm1_01635	unknown, putative	ZC132.5 CE15044 WBGene00022524 status:Predicted TR:O17517 protein_id:AAB63932.1	WT	ref|XP_001602563.1| PREDICTED: similar to polyprotein, partial [Nasonia vitripennis]	DNA integration (GO:0015074)		DNA binding (GO:0003677)
14981.m02460	BMX7558	5.42392	0.000206435	hypothetical protein	Bm1_47105	hypothetical protein	R52.2 CE12826 WBGene00020074 status:Partially_confirmed TR:O17296 protein_id:AAB71060.1	WT	emb|CAA82797.1| gag protein [Ascaris lumbricoides]	-	-	-
13305.m00009	BMX1097	4.5933	0.000218185	Zinc knuckle family protein	Bm1_00285	hypothetical protein	R52.2 CE12826 WBGene00020074 status:Partially_confirmed TR:O17296 protein_id:AAB71060.1	WT	emb|CAA82797.1| gag protein [Ascaris lumbricoides]			zinc ion binding (GO:0008270) nucleic acid binding (GO:0003676)
13167.m00009	BMX828	4.1905	0.000465116	Pao retrotransposon peptidase family protein	Bm1_05585	Pao retrotransposon peptidase family protein	F15D4.7 CE23659 WBGene00008864 status:Predicted TR:Q93515 protein_id:CAB60425.1	WT	ref|XP_001602563.1| PREDICTED: similar to polyprotein, partial [Nasonia vitripennis]	DNA integration (GO:0015074)		DNA binding (GO:0003677)
14922.m00065	BMX4406	3.33273	5.78233e-05	Zinc finger, C2H2 type family protein	Bm1_00295	hypothetical protein	F25D7.3 CE09631 WBGene00003847 locus:blmp-1 Zinc finger, C2H2 type (5 domains) status:Partially_confirmed TR:Q93560 protein_id:CAB01695.1	Dpy small Pch Pvl Unc	gb|AAI52085.1| Unknown (protein for MGC:173479) [Danio rerio] >gb|AAI52103.1| Unknown (protein for MGC:173567) [Danio rerio]		intracellular (GO:0005622)	zinc ion binding (GO:0008270) nucleic acid binding (GO:0003676)
14772.m00014	BMX4016	3.83529	0.000167994	Zinc finger, C2H2 type family protein	Bm1_01315	Zinc finger, C2H2 type family protein	K02D7.2 CE30286 WBGene00019299 zinc finger protein status:Partially_confirmed TR:O45103 protein_id:AAC02610.2	WT	ref|XP_546469.2| PREDICTED: similar to Zinc finger protein 202 [Canis familiaris]		intracellular (GO:0005622)	zinc ion binding (GO:0008270) nucleic acid binding (GO:0003676)
13237.m00009	BMX917	4.1123	0.000499576	Zinc knuckle family protein	Bm1_06135	Zinc knuckle family protein	ZC132.5 CE15044 WBGene00022524 status:Predicted TR:O17517 protein_id:AAB63932.1	WT	ref|XP_001601234.1| PREDICTED: similar to BEL12_AG transposon polyprotein [Nasonia vitripennis]			zinc ion binding (GO:0008270) nucleic acid binding (GO:0003676)
BMC11621	bm.01668	2.90283	0.00586771	emb|CAE64926.1| Hypothetical protein CBG09750 [Caenorhabditis briggsae]	#N/A	#N/A	C46F11.6 CE34759 WBGene00008121 status:Confirmed TR:Q7YX48 protein_id:CAE17762.1	-	ref|XP_974748.1| PREDICTED: similar to CG9038-PA, isoform A [Tribolium castaneum]	-	-	-
13673.m00036	BMX1683	3.02942	0.00105107	mucin, putative	Bm1_11110	mucin, putative	-	-	-	-	-	-
14454.m00096	BMX3042	5.18173	0.00204177	Pao retrotransposon peptidase family protein	Bm1_01635	unknown, putative	F15D4.7 CE23659 WBGene00008864 status:Predicted TR:Q93515 protein_id:CAB60425.1	WT	ref|XP_001602563.1| PREDICTED: similar to polyprotein, partial [Nasonia vitripennis]	DNA integration (GO:0015074)		DNA binding (GO:0003677)
13135.m00080	BMX773	4.95092	0.00939439	hypothetical protein	Bm1_05245	hypothetical protein	ZC132.5 CE15044 WBGene00022524 status:Predicted TR:O17517 protein_id:AAB63932.1	WT	ref|XP_001344479.1| PREDICTED: similar to pol polyprotein [Danio rerio]	DNA integration (GO:0015074)		DNA binding (GO:0003677)
14917.m00322	BMX4331	4.94817	0.00046117	Zinc finger, C2H2 type family protein	Bm1_27630	Zinc finger, C2H2 type family protein	Y55F3AM.14 CE22541 WBGene00021931 status:Partially_confirmed TR:Q9N360 protein_id:AAF60789.1	WT	ref|XP_001623938.1| predicted protein [Nematostella vectensis] >gb|EDO31838.1| predicted protein [Nematostella vectensis]		intracellular (GO:0005622)	zinc ion binding (GO:0008270) nucleic acid binding (GO:0003676)
14990.m07731	BMX7708	4.01947	8.6373e-05	Integrase core domain containing protein	Bm1_01635	unknown, putative	ZC132.5 CE15044 WBGene00022524 status:Predicted TR:O17517 protein_id:AAB63932.1	WT	ref|XP_001602535.1| PREDICTED: similar to BEL12_AG transposon polyprotein [Nasonia vitripennis]	DNA integration (GO:0015074)		DNA binding (GO:0003677)
BMC12321	bm.01779	6.90041	1.77173e-05	emb|CAJ17242.1| ribosomal protein L7Ae [Curculio glandium]	Bm1_08155	Zinc finger, C2H2 type family protein	Y24D9A.4a CE27398 WBGene00004419 locus:rpl-7A status:Confirmed SW:Q966C6 protein_id:AAK84600.1	Sck Emb Pvl Ste	emb|CAJ17242.1| ribosomal protein L7Ae [Curculio glandium]	protein biosynthesis (GO:0006412)	ribosome (GO:0005840) intracellular (GO:0005622)	structural constituent of ribosome (GO:0003735)
13771.m00038	BMX1788	3.81056	0.00106487	Zinc finger, C2H2 type family protein	Bm1_01315	Zinc finger, C2H2 type family protein	-	-	-	-	-	-
WB-contig_280	BMX12537	4.85006	0.00264215	Unnamed protein product	Bm1_13980	hypothetical protein	-	-	-	-	-	-
13852.m00017	BMX1893	4.63721	4.9301e-06	Zinc knuckle family protein	Bm1_00320	protein R52.2, putative	R52.2 CE12826 WBGene00020074 status:Partially_confirmed TR:O17296 protein_id:AAB71060.1	WT	emb|CAA82797.1| gag protein [Ascaris lumbricoides]			zinc ion binding (GO:0008270) nucleic acid binding (GO:0003676)
14263.m00013	BMX2594	4.20848	0.00253987	protein R52.2, putative	Bm1_06135	Zinc knuckle family protein	R52.2 CE12826 WBGene00020074 status:Partially_confirmed TR:O17296 protein_id:AAB71060.1	WT	ref|XP_001602535.1| PREDICTED: similar to BEL12_AG transposon polyprotein [Nasonia vitripennis]	-	-	-
13893.m00088	BMX1920	4.24892	0.00307757	IgG and IgE immunoreactive antigen recognized by sera from patients with strongyloidiasis, putative	Bm1_12575	IgG and IgE immunoreactive antigen recognized by sera from patients with strongyloidiasis, putative	-	-	sp|O96614|SER1_GALME Sericin-1 (Silk gum protein 1) >gb|AAC79078.1| sericin-1 [Galleria mellonella]	-	-	-
15148.m00017	BMX8731	4.13935	0.000578254	Zinc finger, C2H2 type family protein	Bm1_29545	Zinc finger, C2H2 type family protein	Y55F3AM.14 CE22541 WBGene00021931 status:Partially_confirmed TR:Q9N360 protein_id:AAF60789.1	WT	ref|XP_001342388.1| PREDICTED: hypothetical protein [Danio rerio]		intracellular (GO:0005622)	zinc ion binding (GO:0008270) nucleic acid binding (GO:0003676)
14541.m00141	BMX3228	5.41871	0.00196864	Zinc finger, C2H2 type family protein	Bm1_02125	Zinc finger, C2H2 type family protein	-	-	-		intracellular (GO:0005622)	zinc ion binding (GO:0008270) nucleic acid binding (GO:0003676)
13131.m00009	BMX767	3.64841	0.000118185	hypothetical protein	Bm1_01640	hypothetical protein	ZC132.5 CE15044 WBGene00022524 status:Predicted TR:O17517 protein_id:AAB63932.1	WT	ref|XP_001599337.1| PREDICTED: similar to BEL12_AG transposon polyprotein [Nasonia vitripennis]	-	-	-
BMC11725	bm.01685	5.02529	2.62118e-07	emb|CAA34357.1| zinc finger protein (154 AA) [Homo sapiens]	Bm1_01315	Zinc finger, C2H2 type family protein	F45B8.4 CE24977 WBGene00003909 locus:pag-3 Zinc finger, C2H2 type (5 domains) status:Confirmed TR:O02265 protein_id:CAB05729.2	WT	ref|NP_001096795.1| zinc finger protein 774 [Bos taurus] >gb|AAI48951.1| ZNF774 protein [Bos taurus]		intracellular (GO:0005622)	zinc ion binding (GO:0008270) nucleic acid binding (GO:0003676)
15014.m00008	BMX8576	3.79493	0.00129654	hypothetical protein	Bm1_53280	hypothetical protein	Y39B6A.1 CE21682 WBGene00012664 status:Confirmed TR:Q9NES7 protein_id:CAC51077.1	transgene_expression_increased	gb|ABC84185.1| foot protein-4 variant-2 [Mytilus californianus]	-	-	-
14990.m08132	BMX8017	4.72096	6.16057e-05	Integrase core domain containing protein	Bm1_05585	Pao retrotransposon peptidase family protein	ZC132.5 CE15044 WBGene00022524 status:Predicted TR:O17517 protein_id:AAB63932.1	WT	ref|XP_001602535.1| PREDICTED: similar to BEL12_AG transposon polyprotein [Nasonia vitripennis]	DNA integration (GO:0015074)		DNA binding (GO:0003677)
15044.m00023	BMX8597	4.51694	0.00130982	hypothetical protein	Bm1_01640	hypothetical protein	-	-	-	-	-	-
14982.m02258	BMX7612	2.80111	0.00991547	hypothetical protein	Bm1_47405	hypothetical protein	-	-	-	-	-	-
14927.m00099	BMX4423	4.61391	0.000463102	Integrase core domain containing protein	#N/A	#N/A	F15D4.7 CE23659 WBGene00008864 status:Predicted TR:Q93515 protein_id:CAB60425.1	WT	emb|CAJ14165.1| BEL12_AG transposon polyprotein [Anopheles gambiae]	DNA integration (GO:0015074)		DNA binding (GO:0003677)
13580.m00014	BMX1559	4.91309	0.00137571	Zinc finger, C2H2 type family protein	Bm1_02125	Zinc finger, C2H2 type family protein	-	-	-		intracellular (GO:0005622)	zinc ion binding (GO:0008270) nucleic acid binding (GO:0003676)
14454.m00097	BMX3043	4.45977	0.00131573	Zinc knuckle family protein	Bm1_19715	Zinc knuckle family protein	R52.2 CE12826 WBGene00020074 status:Partially_confirmed TR:O17296 protein_id:AAB71060.1	WT	emb|CAA82797.1| gag protein [Ascaris lumbricoides]			zinc ion binding (GO:0008270) nucleic acid binding (GO:0003676)
12405.m00009	BMX7	4.73453	0.00239796	PHD-finger family protein	Bm1_00060	PHD-finger family protein	-	-	-			zinc ion binding (GO:0008270)
13439.m00017	BMX1382	5.34588	0.000240085	Zinc finger, C2H2 type family protein	Bm1_01315	Zinc finger, C2H2 type family protein	Y38H8A.5 CE40825 WBGene00012639 Zinc finger, C2H2 type (2 domains) status:Predicted TR:O62425 protein_id:CAA16344.3	WT	gb|EDL10775.1| mCG141472 [Mus musculus]		intracellular (GO:0005622)	zinc ion binding (GO:0008270) nucleic acid binding (GO:0003676)
BU917556	BMX10570	11.3414	0.000583804		#N/A	#N/A	-	-	-	-	-	-
13327.m00017	BMX1168	3.55968	0.00317647	hypothetical protein	Bm1_01640	hypothetical protein	-	-	-	-	-	-
12430.m00016	BMX36	2.49598	0.00142136	hypothetical protein	Bm1_00285	hypothetical protein	-	-	emb|CAA82797.1| gag protein [Ascaris lumbricoides]	-	-	-
AW352452	BMX10472	2.76872	0.00179148		#N/A	#N/A	-	-	-	-	-	-
BMW01304.436	BMX11772	4.65318	1.44861e-06		#N/A	#N/A	-	-	-	-	-	-
14090.m00013	BMX2220	6.41888	0.00518083	hypothetical protein	Bm1_06065	hypothetical protein	-	-	-	-	-	-
14972.m07170	BMX5909	3.94024	0.00215411	Integrase core domain containing protein	Bm1_37380	Integrase core domain containing protein	ZC132.5 CE15044 WBGene00022524 status:Predicted TR:O17517 protein_id:AAB63932.1	WT	ref|XP_001602535.1| PREDICTED: similar to BEL12_AG transposon polyprotein [Nasonia vitripennis]	DNA integration (GO:0015074)		DNA binding (GO:0003677)
BMW01354.361	BMX11793	3.82641	0.00702263		#N/A	#N/A	-	-	-	-	-	-
15232.m00009	BMX8869	6.05834	0.000956081	Conserved hypothetical protein, putative	Bm1_01400	conserved hypothetical protein	-	-	dbj|BAB28906.1| unnamed protein product [Mus musculus]	-	-	-
14917.m00324	BMX4333	4.24884	0.000964365	Zinc finger, C2H2 type family protein	Bm1_27630	Zinc finger, C2H2 type family protein	Y55F3AM.14 CE22541 WBGene00021931 status:Partially_confirmed TR:Q9N360 protein_id:AAF60789.1	WT	ref|XP_001623938.1| predicted protein [Nematostella vectensis] >gb|EDO31838.1| predicted protein [Nematostella vectensis]		intracellular (GO:0005622)	zinc ion binding (GO:0008270) nucleic acid binding (GO:0003676)
14990.m08133	BMX8018	4.30153	0.0010684	Pao retrotransposon peptidase family protein	Bm1_05585	Pao retrotransposon peptidase family protein	ZC132.5 CE15044 WBGene00022524 status:Predicted TR:O17517 protein_id:AAB63932.1	WT	ref|XP_001601234.1| PREDICTED: similar to BEL12_AG transposon polyprotein [Nasonia vitripennis]	RNA-dependent DNA replication (GO:0006278)		RNA-directed DNA polymerase activity (GO:0003964) RNA binding (GO:0003723)
14707.m00119	BMX3777	2.84921	0.00164974	gag protein, putative	Bm1_03155	gag protein, putative	F41B5.6 CE10226 WBGene00018263 status:Predicted TR:O16669 protein_id:AAG24103.1	WT	emb|CAA82797.1| gag protein [Ascaris lumbricoides]	-	-	-
13905.m00036	BMX1929	3.48025	0.000324557	hypothetical protein	Bm1_06870	Pao retrotransposon peptidase family protein	-	-	-	-	-	-
14555.m00010	BMX3266	3.817	0.000199235	Zinc finger, C2H2 type family protein	Bm1_10870	Zinc finger, C2H2 type family protein	Y55F3AM.14 CE22541 WBGene00021931 status:Partially_confirmed TR:Q9N360 protein_id:AAF60789.1	WT	ref|XP_688488.2| PREDICTED: hypothetical protein [Danio rerio]		intracellular (GO:0005622)	zinc ion binding (GO:0008270) nucleic acid binding (GO:0003676)
N43074	BMX10871	2.74752	0.00768525		Bm1_00825	conserved hypothetical protein	-	-	-	-	-	-
14144.m00023	BMX2311	4.6319	0.00547577	Translation initiation factor IF-2, putative	Bm1_01400	conserved hypothetical protein	-	-	ref|XP_001077613.1| PREDICTED: hypothetical protein [Rattus norvegicus] >ref|XP_001080407.1| PREDICTED: hypothetical protein [Rattus norvegicus]	-	-	-
BMW00226.339	BMX11336	7.89915	0.00172301		Bm1_01895	hypothetical protein	-	-	-	-	-	-
14572.m00107	BMX3296	3.24295	0.000404825	hypothetical protein	Bm1_01640	hypothetical protein	ZC132.5 CE15044 WBGene00022524 status:Predicted TR:O17517 protein_id:AAB63932.1	WT	ref|XP_001599337.1| PREDICTED: similar to BEL12_AG transposon polyprotein [Nasonia vitripennis]	-	-	-
14972.m07066	BMX5820	3.58859	6.53392e-05	Pao retrotransposon peptidase family protein	Bm1_00285	hypothetical protein	F15D4.7 CE23659 WBGene00008864 status:Predicted TR:Q93515 protein_id:CAB60425.1	WT	ref|XP_001602535.1| PREDICTED: similar to BEL12_AG transposon polyprotein [Nasonia vitripennis]	DNA integration (GO:0015074)		zinc ion binding (GO:0008270) nucleic acid binding (GO:0003676) DNA binding (GO:0003677)
14917.m00330	BMX4336	5.02874	0.000708515	Zinc finger, C2H2 type family protein	Bm1_27625	Zinc finger, C2H2 type family protein	F25D7.3 CE09631 WBGene00003847 locus:blmp-1 Zinc finger, C2H2 type (5 domains) status:Partially_confirmed TR:Q93560 protein_id:CAB01695.1	Dpy small Pch Pvl Unc	ref|XP_001632099.1| predicted protein [Nematostella vectensis] >gb|EDO40036.1| predicted protein [Nematostella vectensis]		intracellular (GO:0005622)	zinc ion binding (GO:0008270) nucleic acid binding (GO:0003676)
14972.m07312	BMX6023	4.73281	0.000594933	Pao retrotransposon peptidase family protein	Bm1_05585	Pao retrotransposon peptidase family protein	F15D4.7 CE23659 WBGene00008864 status:Predicted TR:Q93515 protein_id:CAB60425.1	WT	ref|XP_001602535.1| PREDICTED: similar to BEL12_AG transposon polyprotein [Nasonia vitripennis]	DNA integration (GO:0015074)		zinc ion binding (GO:0008270) nucleic acid binding (GO:0003676) DNA binding (GO:0003677)
BMB_gene_46_REVERSE_TRANSLATION.418	BMX11172	8.97364	0.0003745		#N/A	#N/A	-	-	-	-	-	-
14972.m07815	BMX6436	2.76206	0.000565673	Lectin C-type domain containing protein	Bm1_40520	Lectin C-type domain containing protein	H02F09.3 CE19479 WBGene00019146 status:Predicted TR:O76602 protein_id:AAC64622.1	WT	ref|NP_648504.2| CG6004-PB [Drosophila melanogaster] >gb|AAL68190.1| GH09355p [Drosophila melanogaster] >gb|AAF50015.3| CG6004-PB [Drosophila melanogaster]			sugar binding (GO:0005529)
12920.m00009	BMX601	2.49472	0.00684251	excretory/secretory protein Juv-p120 precursor, putative	Bm1_04050	excretory/secretory protein Juv-p120 precursor, putative	T05A10.1k CE39627 WBGene00004862 locus:sma-9 status:Confirmed TR:Q2L6U8 protein_id:CAJ58502.1	small Mab	ref|XP_001524133.1| predicted protein [Lodderomyces elongisporus NRRL YB-4239] >gb|EDK46765.1| predicted protein [Lodderomyces elongisporus NRRL YB-4239]	-	-	-
14587.m00060	BMX3333	4.45197	0.000184857	hypothetical protein	Bm1_21520	hypothetical protein	-	-	-	-	-	-
13741.m00009	BMX1765	3.383	0.00102269	gag protein, putative	Bm1_05240	hypothetical protein	ZC132.6 CE38012 WBGene00022525 status:Predicted TR:O17518 protein_id:AAB63928.2	WT	emb|CAA82797.1| gag protein [Ascaris lumbricoides]	-	-	-
13696.m00018	BMX1707	2.21133	0.00105085	gag protein, putative	Bm1_00285	hypothetical protein	F41B5.6 CE10226 WBGene00018263 status:Predicted TR:O16669 protein_id:AAG24103.1	WT	emb|CAA82797.1| gag protein [Ascaris lumbricoides]	-	-	-
13439.m00018	BMX1383	4.76939	8.54503e-05	Zinc finger, C2H2 type family protein	Bm1_01315	Zinc finger, C2H2 type family protein	-	-	ref|XP_001637240.1| predicted protein [Nematostella vectensis] >gb|EDO45177.1| predicted protein [Nematostella vectensis]		intracellular (GO:0005622)	zinc ion binding (GO:0008270) nucleic acid binding (GO:0003676)
12951.m00025	BMX625	3.57308	0.00187094	Zinc finger, C2H2 type family protein	Bm1_01315	Zinc finger, C2H2 type family protein	K02D7.2 CE30286 WBGene00019299 zinc finger protein status:Partially_confirmed TR:O45103 protein_id:AAC02610.2	WT	ref|XP_759319.1| hypothetical protein UM03172.1 [Ustilago maydis 521] >gb|EAK84402.1| hypothetical protein UM03172.1 [Ustilago maydis 521]		intracellular (GO:0005622)	zinc ion binding (GO:0008270) nucleic acid binding (GO:0003676)
14975.m04323	BMX6674	6.33836	0.00329479	CG31556-PA, putative	Bm1_41965	CG31556-PA, putative	Y51B11A.1 CE22326 WBGene00021761 reverse transcriptase status:Predicted TR:Q9N4S7 protein_id:AAF60743.1	WT	ref|XP_628559.1| cryptopsoridial mucin, large thr stretch, signal peptide sequence [Cryptosporidium parvum Iowa II] >gb|EAK90389.1| cryptopsoridial mucin, large thr stretch, signal peptide sequence [Cryptosporidium parvum Iowa II]	-	-	-
14572.m00111	BMX3300	3.20845	0.00910936	conserved hypothetical protein	Bm1_21310	conserved hypothetical protein	-	-	emb|CAA82797.1| gag protein [Ascaris lumbricoides]	-	-	-
12915.m00014	BMX596	4.82672	3.49326e-05	conserved hypothetical protein	Bm1_01400	conserved hypothetical protein	-	-	ref|XP_001112879.1| PREDICTED: hypothetical protein, partial [Macaca mulatta]		intracellular (GO:0005622)	zinc ion binding (GO:0008270) nucleic acid binding (GO:0003676)
13469.m00009	BMX1432	3.01776	0.000350812	Zinc knuckle family protein	Bm1_00285	hypothetical protein	R52.2 CE12826 WBGene00020074 status:Partially_confirmed TR:O17296 protein_id:AAB71060.1	WT	emb|CAA82797.1| gag protein [Ascaris lumbricoides]			zinc ion binding (GO:0008270) nucleic acid binding (GO:0003676)
13696.m00019	BMX1708	2.56197	0.00321172	Zinc finger, C2H2 type family protein	Bm1_10870	Zinc finger, C2H2 type family protein	Y55F3AM.14 CE22541 WBGene00021931 status:Partially_confirmed TR:Q9N360 protein_id:AAF60789.1	WT	ref|XP_001340628.1| PREDICTED: hypothetical protein [Danio rerio]		intracellular (GO:0005622)	zinc ion binding (GO:0008270) nucleic acid binding (GO:0003676)
BMB_gene_31.321	BMX11157	10.8852	0.000380154		#N/A	#N/A	-	-	-	-	-	-
14651.m00258	BMX3567	4.44367	1.17307e-05	Zinc finger, C2H2 type family protein	Bm1_01315	Zinc finger, C2H2 type family protein	Y38H8A.5 CE40825 WBGene00012639 Zinc finger, C2H2 type (2 domains) status:Predicted TR:O62425 protein_id:CAA16344.3	WT	ref|NP_001013397.2| hypothetical protein LOC234358 [Mus musculus]		intracellular (GO:0005622)	zinc ion binding (GO:0008270) nucleic acid binding (GO:0003676)
14946.m00528	BMX4634	2.63509	0.00604162	Zinc finger, C2H2 type family protein	Bm1_07095	Zinc finger, C2H2 type family protein	-	-	-	-	-	-
14806.m00010	BMX4130	3.9877	0.000840272	conserved hypothetical protein	Bm1_01400	conserved hypothetical protein	-	-	sp|O96614|SER1_GALME Sericin-1 (Silk gum protein 1) >gb|AAC79078.1| sericin-1 [Galleria mellonella]	-	-	-
14961.m04927	BMX5073	3.52498	2.04797e-05	conserved hypothetical protein	Bm1_32175	conserved hypothetical protein	K02H8.1 CE39946 WBGene00019347 status:Partially_confirmed SW:Q94250 protein_id:AAB07587.2	WT	-	fatty acid biosynthesis (GO:0006633)		catalytic activity (GO:0003824)
13135.m00079	BMX772	2.8054	2.96212e-05	hypothetical protein	Bm1_05240	hypothetical protein	-	-	-	-	-	-
12572.m00009	BMX199	4.16265	0.000730624	conserved hypothetical protein	Bm1_01400	conserved hypothetical protein	-	-	ref|XP_001107975.1| PREDICTED: hypothetical protein [Macaca mulatta]	-	-	-
13496.m00027	BMX1464	3.78608	0.000365596	hypothetical protein	Bm1_04300	hypothetical protein	ZK524.1 CE06618 WBGene00004958 locus:spe-4 integral membrane protein SPE-4 status:Confirmed SW:Q01608 protein_id:CAA98145.1	WT	-	intracellular signaling cascade (GO:0007242)	integral to membrane (GO:0016021)
13247.m00701	BMX944	2.87909	0.000820228	RNase H and integrase-like protein, putative	Bm1_06305	RNase H and integrase-like protein, putative	F15D4.7 CE23659 WBGene00008864 status:Predicted TR:Q93515 protein_id:CAB60425.1	WT	ref|XP_001599606.1| PREDICTED: similar to polyprotein [Nasonia vitripennis]	-	-	-
BMC06114	bm.02298	7.05686	0.00572266	ref|NP_001056927.1| Os06g0168700 [Oryza sativa (japonica cultivar-group)] >dbj|BAD67619.1| putative prolin rich protein [Oryza sativa (japonica cultivar-group)] >dbj|BAD67971.1| putative prolin rich protein [Oryza sativa (japonica cultivar-group)] >dbj|BAF18841.1| Os06g0168700 [Oryza sativa (japonica cultivar-group)]	#N/A	#N/A	-	-	gb|EAZ35967.1| hypothetical protein OsJ_019450 [Oryza sativa (japonica cultivar-group)]	lipid transport (GO:0006869)
BMC00546	bm.00184	5.78016	1.25801e-05		Bm1_35265	Zinc finger, C2H2 type family protein	-	-	-	-	-	-
14982.m02262	BMX7615	4.00605	0.000894665	Zinc finger, C2H2 type family protein	Bm1_22980	Zinc finger, C2H2 type family protein	-	-	-	-	-	-
12430.m00017	BMX37	3.57102	6.53826e-05	Zinc finger, C2H2 type family protein	Bm1_00290	Zinc finger, C2H2 type family protein	Y55F3AM.14 CE22541 WBGene00021931 status:Partially_confirmed TR:Q9N360 protein_id:AAF60789.1	WT	ref|XP_001342485.1| PREDICTED: hypothetical protein [Danio rerio]		intracellular (GO:0005622)	zinc ion binding (GO:0008270) nucleic acid binding (GO:0003676)
13029.m00009	BMX670	3.85458	0.000213696	Integrase core domain containing protein	Bm1_04580	Integrase core domain containing protein	ZC132.5 CE15044 WBGene00022524 status:Predicted TR:O17517 protein_id:AAB63932.1	WT	ref|XP_001602535.1| PREDICTED: similar to BEL12_AG transposon polyprotein [Nasonia vitripennis]	DNA integration (GO:0015074)		DNA binding (GO:0003677)
BMW01094.510	BMX11685	3.64464	0.00133978		#N/A	#N/A	-	-	-	-	-	-
14549.m00044	BMX3254	4.6209	6.37607e-05	hypothetical protein	Bm1_01315	Zinc finger, C2H2 type family protein	-	-	-	-	-	-
BMC03125	bm.00775	4.2976	0.00313285		#N/A	#N/A	-	-	-	-	-	-
BMB_gene_54.255	BMX11180	4.88582	0.00182146		Bm1_01315	Zinc finger, C2H2 type family protein	-	-	-	-	-	-
14243.m00190	BMX2521	6.37413	0.00191697	hypothetical protein	Bm1_16420	hypothetical protein	-	-	ref|YP_628075.1| hypothetical protein HPAG1_1334 [Helicobacter pylori HPAG1] >gb|ABF85401.1| hypothetical protein HPAG1_1334 [Helicobacter pylori HPAG1]	-	-	-
13559.m00015	BMX1540	4.48429	0.00222292	hypothetical protein	Bm1_10145	hypothetical protein	-	-	-	-	-	-
AA480751	BMX9651	5.31042	0.0016325		#N/A	#N/A	-	-	-	-	-	-
15535.m00016	BMX9215	3.03575	0.00310713	reverse transcriptase/ribonuclease H/Integrase, putative	Bm1_06870	Pao retrotransposon peptidase family protein	F15D4.7 CE23659 WBGene00008864 status:Predicted TR:Q93515 protein_id:CAB60425.1	WT	ref|XP_001599606.1| PREDICTED: similar to polyprotein [Nasonia vitripennis]	DNA integration (GO:0015074)		DNA binding (GO:0003677)
15132.m00030	BMX8704	2.36543	0.00333813	Integrase core domain containing protein	Bm1_54135	Integrase core domain containing protein	F15D4.7 CE23659 WBGene00008864 status:Predicted TR:Q93515 protein_id:CAB60425.1	WT	ref|XP_001602535.1| PREDICTED: similar to BEL12_AG transposon polyprotein [Nasonia vitripennis]	DNA integration (GO:0015074)		DNA binding (GO:0003677)
BMW01625.416	BMX11880	8.81732	0.0046811		#N/A	#N/A	-	-	-	-	-	-
14488.m00096	BMX3102	2.77417	0.00750468	Zinc finger, C2H2 type family protein	Bm1_00945	Zinc finger, C2H2 type family protein	Y55F3AM.14 CE22541 WBGene00021931 status:Partially_confirmed TR:Q9N360 protein_id:AAF60789.1	WT	ref|XP_001514913.1| PREDICTED: hypothetical protein [Ornithorhynchus anatinus]		intracellular (GO:0005622)	zinc ion binding (GO:0008270) nucleic acid binding (GO:0003676)
14274.m00227	BMX2615	4.01291	0.00482824	Zinc finger, C2H2 type family protein	Bm1_13985	Zinc finger, C2H2 type family protein	-	-	-	-	-	-
14597.m00048	BMX3367	2.39615	0.00172823	excretory/secretory protein Juv-p120 precursor, putative	Bm1_21750	excretory/secretory protein Juv-p120 precursor, putative	C30H6.11 CE40639 WBGene00007828 status:Predicted TR:Q7YTR7 protein_id:CAE17706.2	-	ref|NP_733106.2| CG31439-PA [Drosophila melanogaster] >gb|AAN14054.2| CG31439-PA [Drosophila melanogaster]	-	-	-
13247.m00700	BMX943	2.56231	0.00185487	integrase, putative	Bm1_06300	integrase, putative	ZC132.5 CE15044 WBGene00022524 status:Predicted TR:O17517 protein_id:AAB63932.1	WT	ref|XP_001602936.1| PREDICTED: similar to BEL12_AG transposon polyprotein [Nasonia vitripennis]	DNA integration (GO:0015074)		DNA binding (GO:0003677)
AA454444	BMX9616	2.41164	0.00667426		#N/A	#N/A	-	-	-	-	-	-
14954.m01646	BMX4872	4.4549	0.000329898	gag-pol polyprotein precursor, putative	Bm1_06305	RNase H and integrase-like protein, putative	-	-	emb|CAD32253.1| gag-pol polyprotein precursor; hypothetical protein [Drosophila melanogaster]	-	-	-
13122.m00124	BMX761	3.09467	0.00267934	Zinc finger, C2H2 type family protein	Bm1_05155	Zinc finger, C2H2 type family protein	-	-	-		intracellular (GO:0005622)	zinc ion binding (GO:0008270) nucleic acid binding (GO:0003676)
13870.m00075	BMX1903	2.87109	0.00502764	hypothetical protein	Bm1_04670	Serine-rich protein-like	F53B7.5b CE40853 WBGene00009968 status:Partially_confirmed TR:A4UVK4 protein_id:CAM84693.1	WT	gb|AAF36548.1|AF193880_1 82-kDa surface lipoprotein precursor [Mycoplasma hyorhinis]	-	-	-
14972.m07674	BMX6324	3.47025	0.00384821	conserved hypothetical protein	Bm1_07455	reverse transcriptase, putative	ZC132.5 CE15044 WBGene00022524 status:Predicted TR:O17517 protein_id:AAB63932.1	WT	ref|XP_001601234.1| PREDICTED: similar to BEL12_AG transposon polyprotein [Nasonia vitripennis]	-	-	-
14981.m02424	BMX7526	3.42325	2.88745e-05	FAM18-like protein CG5021, putative	Bm1_46935	FAM18-like protein CG5021, putative	C34D4.4b CE39683 WBGene00016400 status:Confirmed TR:A0FLQ7 protein_id:ABJ99069.1	WT	ref|XP_969393.1| PREDICTED: similar to CG5021-PB, isoform B [Tribolium castaneum]		integral to membrane (GO:0016021)
14046.m00188	BMX2134	2.96648	0.00104961	env-like protein, putative	Bm1_14025	env-like protein, putative	ZC132.5 CE15044 WBGene00022524 status:Predicted TR:O17517 protein_id:AAB63932.1	WT	ref|XP_001602535.1| PREDICTED: similar to BEL12_AG transposon polyprotein [Nasonia vitripennis]	-	-	-
14972.m07673	BMX6323	3.46594	3.57518e-05	protein R52.2, putative	Bm1_06310	protein R52.2, putative	R52.2 CE12826 WBGene00020074 status:Partially_confirmed TR:O17296 protein_id:AAB71060.1	WT	ref|XP_001602535.1| PREDICTED: similar to BEL12_AG transposon polyprotein [Nasonia vitripennis]	-	-	-
15226.m00013	BMX8862	3.75282	0.00267142	conserved hypothetical protein	Bm1_55140	conserved hypothetical protein	ZC132.5 CE15044 WBGene00022524 status:Predicted TR:O17517 protein_id:AAB63932.1	WT	ref|XP_001602535.1| PREDICTED: similar to BEL12_AG transposon polyprotein [Nasonia vitripennis]	-	-	-
14287.m00022	BMX2670	3.14667	0.000727288	Zinc finger, C2H2 type family protein	Bm1_00290	Zinc finger, C2H2 type family protein	Y38H8A.5 CE40825 WBGene00012639 Zinc finger, C2H2 type (2 domains) status:Predicted TR:O62425 protein_id:CAA16344.3	WT	ref|XP_001344874.1| PREDICTED: hypothetical protein [Danio rerio]		intracellular (GO:0005622)	zinc ion binding (GO:0008270) nucleic acid binding (GO:0003676)
14408.m00074	BMX2950	3.62843	4.2501e-05	Pao retrotransposon peptidase family protein	Bm1_19160	Pao retrotransposon peptidase family protein	ZC132.5 CE15044 WBGene00022524 status:Predicted TR:O17517 protein_id:AAB63932.1	WT	ref|XP_001601234.1| PREDICTED: similar to BEL12_AG transposon polyprotein [Nasonia vitripennis]	-	-	-
BMC12323	bm.01780	2.88065	0.00281153	ref|NP_001027014.1| hypothetical protein LOC606499 [Danio rerio] >gb|AAH90442.1| Zgc:113100 [Danio rerio]	Bm1_00295	hypothetical protein	C55B7.12a CE34280 WBGene00000483 locus:che-1 zinc finger prtoein status:Partially_confirmed	WT	ref|NP_001027014.1| hypothetical protein LOC606499 [Danio rerio] >gb|AAH90442.1| Zgc:113100 [Danio rerio]		intracellular (GO:0005622)	zinc ion binding (GO:0008270) nucleic acid binding (GO:0003676)
14319.m00097	BMX2745	3.23763	0.00127191	RNase H and integrase-like protein, putative	Bm1_07465	hypothetical protein	ZC132.5 CE15044 WBGene00022524 status:Predicted TR:O17517 protein_id:AAB63932.1	WT	ref|XP_001601898.1| PREDICTED: similar to BEL12_AG transposon polyprotein [Nasonia vitripennis]	DNA integration (GO:0015074)		DNA binding (GO:0003677)
CD571206	BMX10745	4.8024	0.00257828		Bm1_05250	hypothetical protein	-	-	-	-	-	-
13247.m00702	BMX945	2.09789	0.00171783	protein R52.2, putative	Bm1_06310	protein R52.2, putative	R52.2 CE12826 WBGene00020074 status:Partially_confirmed TR:O17296 protein_id:AAB71060.1	WT	ref|XP_001602535.1| PREDICTED: similar to BEL12_AG transposon polyprotein [Nasonia vitripennis]	-	-	-
14291.m00076	BMX2673	4.76221	0.000202574	conserved hypothetical protein	Bm1_17370	conserved hypothetical protein	-	-	ref|XP_001254763.1| PREDICTED: hypothetical protein [Bos taurus]	electron transport (GO:0006118)	extracellular region (GO:0005576)	hormone activity (GO:0005179) electron carrier activity (GO:0009055) iron ion binding (GO:0005506)
13861.m00014	BMX1899	2.39602	0.00833347	Zinc finger, C2H2 type family protein	Bm1_12455	Zinc finger, C2H2 type family protein	C47C12.3a CE33037 WBGene00004335 locus:ref-2 zinc finger protein status:Confirmed TR:Q94178 protein_id:AAB07570.2	Egl Pvl Lin Unc fat_content_reduced	ref|NP_082417.2| zinc finger protein 661 [Mus musculus] >gb|AAH52876.1| Zinc finger protein 661 [Mus musculus]		intracellular (GO:0005622)	zinc ion binding (GO:0008270) nucleic acid binding (GO:0003676)
14093.m00119	BMX2229	2.51836	0.00196034	conserved hypothetical protein	Bm1_14630	conserved hypothetical protein	R52.2 CE12826 WBGene00020074 status:Partially_confirmed TR:O17296 protein_id:AAB71060.1	WT	ref|XP_001602535.1| PREDICTED: similar to BEL12_AG transposon polyprotein [Nasonia vitripennis]	-	-	-
13620.m00252	BMX1604	2.78345	0.00404018	Integrase core domain containing protein	Bm1_10585	Integrase core domain containing protein	ZC132.5 CE15044 WBGene00022524 status:Predicted TR:O17517 protein_id:AAB63932.1	WT	ref|XP_001602535.1| PREDICTED: similar to BEL12_AG transposon polyprotein [Nasonia vitripennis]	DNA integration (GO:0015074)		DNA binding (GO:0003677)
14860.m00034	BMX4208	4.62785	0.000122856	#N/A	#N/A	#N/A	-	-	gb|AAT07058.1| cathepsin L-like cysteine proteinase [Brugia malayi]	-	-	-
13315.m00137	BMX1131	2.01736	0.0091508	hypothetical protein	Bm1_06290	hypothetical protein	-	-	emb|CAA82798.1| putative env-like protein [Ascaris lumbricoides]	-	-	-
13315.m00134	BMX1129	3.53313	0.000194321	reverse transcriptase, putative	Bm1_06310	protein R52.2, putative	ZC132.5 CE15044 WBGene00022524 status:Predicted TR:O17517 protein_id:AAB63932.1	WT	gb|AAQ09229.1| polyprotein [Antheraea mylitta]	-	-	-
13767.m00036	BMX1784	3.98382	0.00113593	Presenilin-like protein At2g29900, putative	Bm1_04300	hypothetical protein	-	-	-	intracellular signaling cascade (GO:0007242)	integral to membrane (GO:0016021) membrane (GO:0016020)
14940.m00179	BMX4572	3.68918	0.00382628	Zinc finger, C2H2 type family protein	Bm1_01315	Zinc finger, C2H2 type family protein	Y55F3AM.14 CE22541 WBGene00021931 status:Partially_confirmed TR:Q9N360 protein_id:AAF60789.1	WT	emb|CAM26620.1| novel KRAB box and zinc finger, C2H2 type domain containing protein [Mus musculus]		intracellular (GO:0005622)	zinc ion binding (GO:0008270) nucleic acid binding (GO:0003676)
14898.m00052	BMX4261	2.78271	0.0036884	Zinc finger, C2H2 type family protein	Bm1_02125	Zinc finger, C2H2 type family protein	-	-	ref|XP_001478231.1| PREDICTED: hypothetical protein [Mus musculus]		intracellular (GO:0005622)	zinc ion binding (GO:0008270) nucleic acid binding (GO:0003676)
14954.m01647	BMX4873	3.70396	1.55776e-05	Conserved hypothetical protein, putative	Bm1_07465	hypothetical protein	ZC132.5 CE15044 WBGene00022524 status:Predicted TR:O17517 protein_id:AAB63932.1	WT	ref|XP_001342621.1| PREDICTED: similar to pol polyprotein [Danio rerio]	-	-	-
14867.m00033	BMX4214	2.92996	0.00024329	conserved hypothetical protein	Bm1_26895	conserved hypothetical protein	F15D4.7 CE23659 WBGene00008864 status:Predicted TR:Q93515 protein_id:CAB60425.1	WT	dbj|BAA95569.1| RNase H and integrase-like protein [Bombyx mori]	-	-	-
14378.m00173	BMX2879	3.37357	0.00158682	integrase-like protein, putative	Bm1_04580	Integrase core domain containing protein	F15D4.7 CE23659 WBGene00008864 status:Predicted TR:Q93515 protein_id:CAB60425.1	WT	dbj|BAA95581.1| integrase-like protein [Bombyx mori]	-	-	-
14761.m00192	BMX3954	3.35649	0.00233558	hypothetical protein	Bm1_21310	conserved hypothetical protein	R52.2 CE12826 WBGene00020074 status:Partially_confirmed TR:O17296 protein_id:AAB71060.1	WT	emb|CAA82797.1| gag protein [Ascaris lumbricoides]	-	-	-
14962.m00661	BMX5424	3.86489	0.00310159	hypothetical protein	Bm1_34385	hypothetical protein	-	-	-		intracellular (GO:0005622)	zinc ion binding (GO:0008270) nucleic acid binding (GO:0003676)
BMC00873	bm.00266	5.17718	0.000789781		#N/A	#N/A	-	-	-	-	-	-
14990.m07656	BMX7651	5.89287	0.00223077	Pao retrotransposon peptidase family protein	Bm1_00325	Pao retrotransposon peptidase family protein	F15D4.7 CE23659 WBGene00008864 status:Predicted TR:Q93515 protein_id:CAB60425.1	WT	ref|ZP_00374237.1| SD27140p [Wolbachia endosymbiont of Drosophila ananassae] >gb|EAL58245.1| SD27140p [Wolbachia endosymbiont of Drosophila ananassae]	-	-	-
12966.m00008	BMX638	4.05524	0.000120328	hypothetical protein	Bm1_04300	hypothetical protein	ZK524.1 CE06618 WBGene00004958 locus:spe-4 integral membrane protein SPE-4 status:Confirmed SW:Q01608 protein_id:CAA98145.1	WT	-	intracellular signaling cascade (GO:0007242)	integral to membrane (GO:0016021)
14762.m00019	BMX3968	2.76575	0.00127754	hypothetical protein	Bm1_03155	gag protein, putative	F41B5.6 CE10226 WBGene00018263 status:Predicted TR:O16669 protein_id:AAG24103.1	WT	ref|XP_001624782.1| predicted protein [Nematostella vectensis] >gb|EDO32682.1| predicted protein [Nematostella vectensis]	-	-	-
12615.m00023	BMX280	7.17665	0.000243208	hypothetical protein	Bm1_01895	hypothetical protein	-	-	-	-	-	-
BU781090	BMX10540	7.26739	1.01724e-05		#N/A	#N/A	-	-	-	-	-	-
BMC08830	bm.01607	3.49003	0.000302776		#N/A	#N/A	-	-	-	-	-	-
BMC04456	bm.01877	3.08244	0.000293529	emb|CAE73002.1| Hypothetical protein CBG20351 [Caenorhabditis briggsae]	#N/A	#N/A	M01E5.3b CE40980 WBGene00010806 status:Confirmed TR:A5JYZ1 protein_id:CAN86625.1	WT	-	-	-	-
14873.m00229	BMX4224	2.92647	3.94004e-05	hypothetical protein	Bm1_01100	hypothetical protein	-	-	-	-	-	-
14488.m00095	BMX3101	3.21124	0.00239062	Zinc finger, C2H2 type family protein	Bm1_20075	Zinc finger, C2H2 type family protein	C47C12.3a CE33037 WBGene00004335 locus:ref-2 zinc finger protein status:Confirmed TR:Q94178 protein_id:AAB07570.2	Egl Pvl Lin Unc fat_content_reduced	sp|Q9Y2P7|ZN256_HUMAN Zinc finger protein 256 (Bone marrow zinc finger 3) (BMZF-3) >gb|AAD32449.1|AF067165_1 zinc finger protein 3 [Homo sapiens]		intracellular (GO:0005622)	zinc ion binding (GO:0008270) nucleic acid binding (GO:0003676)
15099.m00102	BMX8662	5.20477	0.000352851	hypothetical protein	Bm1_01400	conserved hypothetical protein	-	-	-	-	-	-
BMC01800	bm.00470	2.13873	1.07688e-05		#N/A	#N/A	-	-	-	-	-	-
13275.m00187	BMX1038	2.32476	0.00249278	protein R52.2, putative	Bm1_06865	protein R52.2, putative	F15D4.7 CE23659 WBGene00008864 status:Predicted TR:Q93515 protein_id:CAB60425.1	WT	ref|XP_001602535.1| PREDICTED: similar to BEL12_AG transposon polyprotein [Nasonia vitripennis]	-	-	-
14670.m00181	BMX3639	2.83334	0.000133324	gag protein, putative	Bm1_03155	gag protein, putative	F41B5.6 CE10226 WBGene00018263 status:Predicted TR:O16669 protein_id:AAG24103.1	WT	emb|CAA82797.1| gag protein [Ascaris lumbricoides]	-	-	-
15547.m00008	BMX9228	3.16326	0.00143678	Zinc finger, C2H2 type family protein	Bm1_07095	Zinc finger, C2H2 type family protein	F25D7.3 CE09631 WBGene00003847 locus:blmp-1 Zinc finger, C2H2 type (5 domains) status:Partially_confirmed TR:Q93560 protein_id:CAB01695.1	Dpy small Pch Pvl Unc	ref|XP_308443.3| ENSANGP00000009474 [Anopheles gambiae str. PEST]		intracellular (GO:0005622)	zinc ion binding (GO:0008270) nucleic acid binding (GO:0003676)
14355.m00221	BMX2812	2.68562	0.000101504	RNase H and integrase-like protein, putative	Bm1_18230	RNase H and integrase-like protein, putative	Y20F4.8 CE38741 WBGene00044435 status:Predicted TR:Q4W5M1 protein_id:AAY55885.1	WT	gb|AAM51140.1| SD27140p [Drosophila melanogaster]	-	-	-
12843.m00012	BMX515	3.28315	0.0031185	reverse transcriptase, putative	Bm1_00320	protein R52.2, putative	ZC132.5 CE15044 WBGene00022524 status:Predicted TR:O17517 protein_id:AAB63932.1	WT	ref|XP_001601234.1| PREDICTED: similar to BEL12_AG transposon polyprotein [Nasonia vitripennis]	-	-	-
14779.m00742	BMX4060	5.89372	0.00135189	SD27140p, putative	Bm1_25985	SD27140p, putative	F15D4.7 CE23659 WBGene00008864 status:Predicted TR:Q93515 protein_id:CAB60425.1	WT	gb|AAM51140.1| SD27140p [Drosophila melanogaster]	-	-	-
14968.m01487	BMX5601	2.65318	0.00497304	hypothetical protein	Bm1_35490	hypothetical protein	-	-	-	-	-	-
14930.m00338	BMX4457	3.74172	0.000259459	hypothetical protein	Bm1_28440	hypothetical protein	-	-	-	-	-	-
13247.m00699	BMX942	2.56051	0.00303464	hypothetical protein	Bm1_06295	hypothetical protein	ZC132.5 CE15044 WBGene00022524 status:Predicted TR:O17517 protein_id:AAB63932.1	WT	-	-	-	-
14151.m00029	BMX2319	2.0164	0.00414539	hypothetical protein	Bm1_15165	hypothetical protein	-	-	-	-	-	-
14948.m00288	BMX4681	2.54116	0.0029988	excretory/secretory protein Juv-p120 precursor, putative	Bm1_21750	excretory/secretory protein Juv-p120 precursor, putative	-	-	-	-	-	-
15277.m00006	BMX8932	5.48162	0.000431704	hypothetical protein	Bm1_55570	hypothetical protein	ZK524.1 CE06618 WBGene00004958 locus:spe-4 integral membrane protein SPE-4 status:Confirmed SW:Q01608 protein_id:CAA98145.1	WT	-	intracellular signaling cascade (GO:0007242)	integral to membrane (GO:0016021)
14917.m00320	BMX4329	3.32141	0.000760134	Zinc finger, C2H2 type family protein	Bm1_00290	Zinc finger, C2H2 type family protein	F25D7.3 CE09631 WBGene00003847 locus:blmp-1 Zinc finger, C2H2 type (5 domains) status:Partially_confirmed TR:Q93560 protein_id:CAB01695.1	Dpy small Pch Pvl Unc	ref|XP_001337940.1| PREDICTED: hypothetical protein [Danio rerio]		intracellular (GO:0005622)	zinc ion binding (GO:0008270) nucleic acid binding (GO:0003676)
14972.m07585	BMX6247	2.34286	0.000361644	Integrase core domain containing protein	Bm1_01100	hypothetical protein	F15D4.7 CE23659 WBGene00008864 status:Predicted TR:Q93515 protein_id:CAB60425.1	WT	ref|XP_001599606.1| PREDICTED: similar to polyprotein [Nasonia vitripennis]	DNA integration (GO:0015074)		DNA binding (GO:0003677)
13928.m00024	BMX1974	2.65296	0.000771771	conserved hypothetical protein	Bm1_12940	conserved hypothetical protein	F41B5.6 CE10226 WBGene00018263 status:Predicted TR:O16669 protein_id:AAG24103.1	WT	ref|XP_001230858.1| ENSANGP00000027532 [Anopheles gambiae str. PEST]	-	-	-
CB338630	BMX10682	4.25345	0.00033128		#N/A	#N/A	-	-	-	-	-	-
13186.m00014	BMX861	5.1114	0.0018324	hypothetical protein	Bm1_05755	hypothetical protein	-	-	-	-	-	-
14972.m06978	BMX5749	3.14375	0.00134706	conserved hypothetical protein	Bm1_36445	conserved hypothetical protein	ZC132.5 CE15044 WBGene00022524 status:Predicted TR:O17517 protein_id:AAB63932.1	WT	ref|XP_001601234.1| PREDICTED: similar to BEL12_AG transposon polyprotein [Nasonia vitripennis]	-	-	-
12434.m00015	BMX40	2.09736	0.008508	protein R52.2, putative	Bm1_00320	protein R52.2, putative	ZC132.5 CE15044 WBGene00022524 status:Predicted TR:O17517 protein_id:AAB63932.1	WT	ref|XP_001601234.1| PREDICTED: similar to BEL12_AG transposon polyprotein [Nasonia vitripennis]	-	-	-
BMW00437.484	BMX11443	7.25347	0.00135377	ref|YP_197914.1| SsrA-binding protein	#N/A	#N/A	-	-	-	-	-	-
14185.m00016	BMX2366	2.1268	0.00744067	env-like protein, putative	Bm1_04765	hypothetical protein	ZC132.5 CE15044 WBGene00022524 status:Predicted TR:O17517 protein_id:AAB63932.1	WT	emb|CAA82798.1| putative env-like protein [Ascaris lumbricoides]	-	-	-
14765.m00803	BMX3978	6.25224	0.000557451	hypothetical protein	Bm1_25470	hypothetical protein	-	-	-	-	-	-
14779.m00746	BMX4064	2.61787	0.00919293	E239.9-1, putative	Bm1_03155	gag protein, putative	F41B5.6 CE10226 WBGene00018263 status:Predicted TR:O16669 protein_id:AAG24103.1	WT	ref|XP_001624782.1| predicted protein [Nematostella vectensis] >gb|EDO32682.1| predicted protein [Nematostella vectensis]	-	-	-
14954.m01648	BMX4874	3.1041	0.00155648	env-like protein, putative	Bm1_06295	hypothetical protein	ZC132.5 CE15044 WBGene00022524 status:Predicted TR:O17517 protein_id:AAB63932.1	WT	emb|CAA82798.1| putative env-like protein [Ascaris lumbricoides]	-	-	-
13223.m00106	BMX906	2.60918	0.00935689	conserved hypothetical protein	Bm1_03155	gag protein, putative	F41B5.6 CE10226 WBGene00018263 status:Predicted TR:O16669 protein_id:AAG24103.1	WT	emb|CAA82797.1| gag protein [Ascaris lumbricoides]	-	-	-
14779.m00743	BMX4061	3.80257	0.00238258	RNase H and integrase-like protein, putative	Bm1_25990	RNase H and integrase-like protein, putative	F15D4.7 CE23659 WBGene00008864 status:Predicted TR:Q93515 protein_id:CAB60425.1	WT	ref|ZP_00374090.1| SD27140p [Wolbachia endosymbiont of Drosophila ananassae] >gb|EAL58392.1| SD27140p [Wolbachia endosymbiont of Drosophila ananassae]	-	-	-
13771.m00039	BMX1789	2.3805	0.000745252	Zinc finger, C2H2 type family protein	Bm1_01315	Zinc finger, C2H2 type family protein	R11E3.6 CE19548 WBGene00001324 locus:eor-1 zinc-finger protein status:Confirmed TR:Q9TYX3 protein_id:AAK39268.1	Lvl	ref|NP_005806.1| zinc finger protein 443 [Homo sapiens] >sp|Q9Y2A4|ZN443_HUMAN Zinc finger protein 443 (Krueppel-type zinc finger protein ZK1) >dbj|BAA75543.1| Kruppel-type zinc finger protein [Homo sapiens] >gb|AAH32753.1| Zinc finger protein 443 [Homo sapiens]		intracellular (GO:0005622)	zinc ion binding (GO:0008270) nucleic acid binding (GO:0003676)
13135.m00081	BMX774	2.04453	0.00748938	hypothetical protein	Bm1_05250	hypothetical protein	-	-	-	-	-	-
BMW00906.464	BMX11617	3.87973	0.00128184		#N/A	#N/A	-	-	-	-	-	-
15226.m00014	BMX8863	4.78031	0.00367428	RNase H and integrase-like protein, putative	Bm1_55145	RNase H and integrase-like protein, putative	-	-	dbj|BAD01589.1| hypothetical protein [Drosophila simulans]	-	-	-
BMC05907	bm.01989	3.11195	0.0074048	gb|AAH25521.1| Fn1 protein [Mus musculus]	#N/A	#N/A	-	-	gb|AAH25521.1| Fn1 protein [Mus musculus]	-	-	-
14731.m00999	BMX3885	2.34089	0.00629196	hypothetical protein	Bm1_24880	hypothetical protein	Y51B9A.3 CE19213 WBGene00013085 status:Partially_confirmed TR:Q9XXC3 protein_id:CAA19539.1	WT	-			protein binding (GO:0005515)
13774.m00007	BMX1791	3.49017	0.00204328	conserved hypothetical protein	Bm1_05365	conserved hypothetical protein	ZC132.5 CE15044 WBGene00022524 status:Predicted TR:O17517 protein_id:AAB63932.1	WT	emb|CAA82798.1| putative env-like protein [Ascaris lumbricoides]	glycolysis (GO:0006096)		NAD binding (GO:0051287) glyceraldehyde-3-phosphate dehydrogenase (phosphorylating) activity (GO:0004365)
14013.m00069	BMX2064	3.4636	0.00949951	#N/A	#N/A	#N/A	ZC132.5 CE15044 WBGene00022524 status:Predicted TR:O17517 protein_id:AAB63932.1	WT	ref|XP_001602535.1| PREDICTED: similar to BEL12_AG transposon polyprotein [Nasonia vitripennis]	DNA integration (GO:0015074) glycolysis (GO:0006096)		NAD binding (GO:0051287) DNA binding (GO:0003677) glyceraldehyde-3-phosphate dehydrogenase (phosphorylating) activity (GO:0004365)
13315.m00135	BMX1130	3.3023	0.00382263	hypothetical protein	Bm1_07460	hypothetical protein	F15D4.7 CE23659 WBGene00008864 status:Predicted TR:Q93515 protein_id:CAB60425.1	WT	gb|AAM51140.1| SD27140p [Drosophila melanogaster]	-	-	-
14707.m00123	BMX3781	3.64567	0.00332381	hypothetical protein	Bm1_06290	hypothetical protein	-	-	emb|CAA82798.1| putative env-like protein [Ascaris lumbricoides]	-	-	-
14954.m01644	BMX4870	2.83612	0.00158077	gag protein, putative	Bm1_30885	gag protein, putative	-	-	emb|CAA82797.1| gag protein [Ascaris lumbricoides]	-	-	-
CB338360	BMX10665	6.12957	0.00301864		#N/A	#N/A	-	-	-	-	-	-
14679.m00159	BMX3670	2.40161	6.33256e-05	Zinc finger, C2H2 type family protein	Bm1_01815	Zinc finger, C2H2 type family protein	-	-	-	-	-	-
BMC11836	bm.01705	2.29599	0.00243116		#N/A	#N/A	-	-	-	-	-	-
15343.m00014	BMX9016	3.33719	1.87243e-05	Zinc finger, C2H2 type family protein	Bm1_13985	Zinc finger, C2H2 type family protein	K02D7.2 CE30286 WBGene00019299 zinc finger protein status:Partially_confirmed TR:O45103 protein_id:AAC02610.2	WT	ref|NP_001070421.1| zinc finger protein 668 [Bos taurus] >gb|AAI11166.1| Zinc finger protein 668 [Bos taurus]		intracellular (GO:0005622)	zinc ion binding (GO:0008270) nucleic acid binding (GO:0003676)
14867.m00036	BMX4217	2.85769	0.000618412	hypothetical protein	Bm1_00325	Pao retrotransposon peptidase family protein	ZC132.5 CE15044 WBGene00022524 status:Predicted TR:O17517 protein_id:AAB63932.1	WT	-	-	-	-
BMC00123	bm.03178	3.81741	0.000885256	gb|AAB03902.2| Av18 [Acanthocheilonema viteae]	Bm1_14360	Chromadorea ALT protein	C08A9.10 CE39892 WBGene00044773 status:Confirmed TR:Q27GT6 protein_id:ABD63246.1	-	gb|AAB03902.2| Av18 [Acanthocheilonema viteae]	-	-	-
13538.m00200	BMX1515	2.34534	0.00278257	hypothetical protein	Bm1_09995	hypothetical protein	-	-	-		intracellular (GO:0005622)	zinc ion binding (GO:0008270) nucleic acid binding (GO:0003676)
14950.m01807	BMX4711	3.05581	0.000155878	HISTIDINE-RICH TRANSPORTER TRANSMEMBRANE PROTEIN, putative	Bm1_05140	hypothetical protein	-	-	-	-	-	-
14779.m00747	BMX4065	2.82062	0.00289129	conserved hypothetical protein	Bm1_06310	protein R52.2, putative	R52.2 CE12826 WBGene00020074 status:Partially_confirmed TR:O17296 protein_id:AAB71060.1	WT	emb|CAD32253.1| gag-pol polyprotein precursor; hypothetical protein [Drosophila melanogaster]	-	-	-
13247.m00698	BMX941	2.15377	0.00811214	hypothetical protein	Bm1_06290	hypothetical protein	-	-	emb|CAA82798.1| putative env-like protein [Ascaris lumbricoides]	-	-	-
14046.m00190	BMX2136	2.34473	0.000354191	SCP-like extracellular protein	Bm1_14035	SCP-like extracellular protein	-	-	gb|AAK07633.1|AF319996_1 vespid allergen antigen-like protein [Brugia malayi]		extracellular region (GO:0005576)
12824.m00012	BMX500	2.77727	0.0048838	gag protein, putative	Bm1_03375	gag protein, putative	R52.2 CE12826 WBGene00020074 status:Partially_confirmed TR:O17296 protein_id:AAB71060.1	WT	emb|CAA82797.1| gag protein [Ascaris lumbricoides]	-	-	-
14972.m06979	BMX5750	2.91605	0.00286377	hypothetical protein	Bm1_03155	gag protein, putative	F41B5.6 CE10226 WBGene00018263 status:Predicted TR:O16669 protein_id:AAG24103.1	WT	emb|CAA82797.1| gag protein [Ascaris lumbricoides]	-	-	-
14965.m00414	BMX5498	2.07774	0.00205042	hypothetical protein	Bm1_01100	hypothetical protein	-	-	-	-	-	-
15025.m00057	BMX8582	2.30287	0.00166036	conserved hypothetical protein	Bm1_53325	conserved hypothetical protein	C03B1.10 CE03911 WBGene00015380 status:Predicted SW:Q11116 protein_id:AAA81741.1	WT	gb|EDL82442.1| rCG63049 [Rattus norvegicus]	-	-	-
14931.m00321	BMX4473	2.67984	0.0014383	conserved hypothetical protein	Bm1_07455	reverse transcriptase, putative	ZC132.5 CE15044 WBGene00022524 status:Predicted TR:O17517 protein_id:AAB63932.1	WT	ref|XP_001602737.1| PREDICTED: similar to polyprotein [Nasonia vitripennis]	-	-	-
BMW00062.466	BMX11239	3.12478	0.00142264	gb|AAK16513.1|AF331035_1 cathepsin L-like cysteine proteinase [Brugia malayi]	Bm1_00065	Cathepsin L-like precursor, putative	-	-	-	-	-	-
14544.m00115	BMX3245	2.52961	0.00847666	Pao retrotransposon peptidase family protein	Bm1_20960	Pao retrotransposon peptidase family protein	ZC132.5 CE15044 WBGene00022524 status:Predicted TR:O17517 protein_id:AAB63932.1	WT	ref|XP_001602535.1| PREDICTED: similar to BEL12_AG transposon polyprotein [Nasonia vitripennis]	DNA integration (GO:0015074) glycolysis (GO:0006096)		NAD binding (GO:0051287) zinc ion binding (GO:0008270) nucleic acid binding (GO:0003676) DNA binding (GO:0003677) glyceraldehyde-3-phosphate dehydrogenase (phosphorylating) activity (GO:0004365)
BMW00175.432	BMX11310	8.15795	0.00414575	ref|NP_497817.2| C03C10.6 [Caenorhabditis elegans] >sp|P42173|YKL6_CAEEL Hypothetical protein C03C10.6 >emb|CAA86235.2| Hypothetical protein C03C10.6 [Caenorhabditis elegans] >emb|CAA84690.2| Hypothetical protein C03C10.6 [Caenorhabditis elegans]	#N/A	#N/A	-	-	-	-	-	-
14587.m00058	BMX3331	2.65063	0.00391396	hypothetical protein	Bm1_06305	RNase H and integrase-like protein, putative	F15D4.7 CE23659 WBGene00008864 status:Predicted TR:Q93515 protein_id:CAB60425.1	WT	ref|XP_001599606.1| PREDICTED: similar to polyprotein [Nasonia vitripennis]	-	-	-
14572.m00114	BMX3302	2.7906	0.000744418	hypothetical protein	Bm1_21325	hypothetical protein	-	-	-	-	-	-
14072.m00011	BMX2201	2.69187	0.00462372	Integrase core domain containing protein	Bm1_05365	conserved hypothetical protein	ZC132.5 CE15044 WBGene00022524 status:Predicted TR:O17517 protein_id:AAB63932.1	WT	ref|XP_687824.2| PREDICTED: similar to polyprotein [Danio rerio]	DNA integration (GO:0015074) glycolysis (GO:0006096)		NAD binding (GO:0051287) DNA binding (GO:0003677) glyceraldehyde-3-phosphate dehydrogenase (phosphorylating) activity (GO:0004365)
12664.m00017	BMX331	2.02159	0.00450598	Zinc finger, C2H2 type family protein	Bm1_02255	Zinc finger, C2H2 type family protein	Y38H8A.5 CE40825 WBGene00012639 Zinc finger, C2H2 type (2 domains) status:Predicted TR:O62425 protein_id:CAA16344.3	WT	ref|XP_001337940.1| PREDICTED: hypothetical protein [Danio rerio]		intracellular (GO:0005622)	zinc ion binding (GO:0008270) nucleic acid binding (GO:0003676)
14972.m07672	BMX6322	3.10536	0.00194987	hypothetical protein	Bm1_03155	gag protein, putative	-	-	-	-	-	-
12784.m00012	BMX452	2.32234	0.00646867	hypothetical protein	Bm1_01115	hypothetical protein	-	-	-	-	-	-
14323.m00082	BMX2753	2.93525	0.00150713	#N/A	#N/A	#N/A	K06A9.1c CE34576 WBGene00019435 status:Partially_confirmed TR:Q7YZW4 protein_id:AAP82647.1	WT	gb|AAN62757.1| larval allergen [Brugia malayi]	-	-	-
14572.m00112	BMX3301	2.1434	0.000274242	protein R52.2, putative	Bm1_07455	reverse transcriptase, putative	ZC132.5 CE15044 WBGene00022524 status:Predicted TR:O17517 protein_id:AAB63932.1	WT	gb|AAQ09229.1| polyprotein [Antheraea mylitta]	-	-	-
13920.m00440	BMX1950	3.56922	0.00655094	hypothetical protein	Bm1_12800	hypothetical protein	-	-	ref|XP_001102740.1| PREDICTED: hypothetical protein [Macaca mulatta]	-	-	-
14236.m00032	BMX2484	2.27514	0.00364274	Dehydrogenases, short chain protein 2, isoform a, putative	Bm1_16190	Dehydrogenases, short chain protein 2, isoform a, putative	F55A12.4c CE11123 WBGene00000966 locus:dhs-2 status:Partially_confirmed TR:Q86NJ7 protein_id:AAO38639.1	WT	-	-	-	-
14587.m00057	BMX3330	3.34107	0.00734965	a part of a retrotransposon, putative	Bm1_10585	Integrase core domain containing protein	ZC132.5 CE15044 WBGene00022524 status:Predicted TR:O17517 protein_id:AAB63932.1	WT	gb|AAX26432.2| SJCHGC05062 protein [Schistosoma japonicum]	-	-	-
13332.m00193	BMX1173	2.64867	0.00418488	metalloprotease, putative	Bm1_07750	metalloprotease, putative	C34H3.1 CE35421 WBGene00016423 locus:tag-275 status:Partially_confirmed TR:Q9N5X7 protein_id:AAF39762.2	WT	ref|XP_597877.3| PREDICTED: similar to ADAM metallopeptidase domain 8 [Bos taurus]	proteolysis (GO:0006508)		metallopeptidase activity (GO:0008237) zinc ion binding (GO:0008270) metalloendopeptidase activity (GO:0004222)
14710.m00267	BMX3799	3.46099	0.000184274	hypothetical protein	Bm1_06310	protein R52.2, putative	R52.2 CE12826 WBGene00020074 status:Partially_confirmed TR:O17296 protein_id:AAB71060.1	WT	emb|CAA82797.1| gag protein [Ascaris lumbricoides]	-	-	-
12551.m00090	BMX179	2.1792	0.00942793	hypothetical protein	Bm1_01245	hypothetical protein	-	-	-	-	-	-
14883.m00056	BMX4241	3.27312	0.00820324	Zinc finger, C2H2 type family protein	Bm1_23300	Zinc finger, C2H2 type family protein	F25D7.3 CE09631 WBGene00003847 locus:blmp-1 Zinc finger, C2H2 type (5 domains) status:Partially_confirmed TR:Q93560 protein_id:CAB01695.1	Dpy small Pch Pvl Unc	gb|AAI52085.1| Unknown (protein for MGC:173479) [Danio rerio] >gb|AAI52103.1| Unknown (protein for MGC:173567) [Danio rerio]		intracellular (GO:0005622)	zinc ion binding (GO:0008270) nucleic acid binding (GO:0003676)
13872.m00024	BMX1904	3.21337	0.000441596	hypothetical protein	Bm1_05365	conserved hypothetical protein	ZC132.5 CE15044 WBGene00022524 status:Predicted TR:O17517 protein_id:AAB63932.1	WT	ref|XP_687824.2| PREDICTED: similar to polyprotein [Danio rerio]	DNA integration (GO:0015074) glycolysis (GO:0006096)		NAD binding (GO:0051287) DNA binding (GO:0003677) glyceraldehyde-3-phosphate dehydrogenase (phosphorylating) activity (GO:0004365)
15348.m00005	BMX9023	3.92199	0.00413482	hypothetical protein	Bm1_56175	hypothetical protein	-	-	-	-	-	-
14800.m00017	BMX4126	5.27162	0.000461074	hypothetical protein	Bm1_26385	hypothetical protein	-	-	-	-	-	-
14710.m00265	BMX3797	2.79162	0.0081571	hypothetical protein	Bm1_05645	hypothetical protein	-	-	-	-	-	-
14715.m01259	BMX3843	2.87994	0.000699759	Homeobox protein ceh-32, putative	Bm1_24635	Homeobox protein ceh-32, putative	W05E10.3 CE29364 WBGene00000453 locus:ceh-32 homeobox protein (so subfamily) status:Confirmed SW:Q23175 protein_id:CAB01249.2	Lva Sck Emb Unc	dbj|BAF56228.1| Six-A [Anthopleura japonica]	regulation of transcription, DNA-dependent (GO:0006355) regulation of transcription (GO:0045449)	nucleus (GO:0005634)	sequence-specific DNA binding (GO:0043565) transcription factor activity (GO:0003700) DNA binding (GO:0003677)
15140.m00016	BMX8723	2.66621	0.00839221	hypothetical protein	Bm1_54275	hypothetical protein	-	-	-	-	-	-
12416.m00009	BMX15	2.94142	0.00373581	Zinc knuckle family protein	Bm1_00125	Zinc knuckle family protein	R52.2 CE12826 WBGene00020074 status:Partially_confirmed TR:O17296 protein_id:AAB71060.1	WT	emb|CAA82797.1| gag protein [Ascaris lumbricoides]			zinc ion binding (GO:0008270) nucleic acid binding (GO:0003676)
12675.m00013	BMX343	2.08053	0.00745571	hypothetical protein	Bm1_02335	hypothetical protein	-	-	-	-	-	-
13101.m00018	BMX746	3.55902	0.00956074	SON protein, putative	Bm1_05065	SON protein, putative	-	-	ref|XP_001620894.1| hypothetical protein NEMVEDRAFT_v1g146717 [Nematostella vectensis] >gb|EDO28794.1| predicted protein [Nematostella vectensis]	-	-	-
15510.m00010	BMX9190	3.2473	6.95115e-05	Zinc finger, C2H2 type family protein	Bm1_09090	Zinc finger, C2H2 type family protein	C47C12.3a CE33037 WBGene00004335 locus:ref-2 zinc finger protein status:Confirmed TR:Q94178 protein_id:AAB07570.2	Egl Pvl Lin Unc fat_content_reduced	gb|EDL16259.1| mCG112843, isoform CRA_a [Mus musculus]		intracellular (GO:0005622)	zinc ion binding (GO:0008270) nucleic acid binding (GO:0003676)
13275.m00192	BMX1043	2.42059	0.00871431	env-like protein, putative	Bm1_06290	hypothetical protein	-	-	-	-	-	-
15375.m00008	BMX9047	2.88022	0.00710013	hypothetical protein	Bm1_17045	hypothetical protein	-	-	-	-	-	-
14761.m00191	BMX3953	2.00938	0.00020728	hypothetical protein	Bm1_25315	hypothetical protein	-	-	-	-	-	-
BMC11647	bm.03372	3.83027	0.00610701	gb|AAC47621.1| unknown	Bm1_14360	Chromadorea ALT protein	-	-	gb|AAC47621.1| unknown	-	-	-
14594.m00164	BMX3362	2.71526	0.00401865	reverse transcriptase, putative	Bm1_07455	reverse transcriptase, putative	ZC132.5 CE15044 WBGene00022524 status:Predicted TR:O17517 protein_id:AAB63932.1	WT	ref|XP_001602737.1| PREDICTED: similar to polyprotein [Nasonia vitripennis]	-	-	-
BMC06464	bm.02658	5.06185	0.00108563	ref|XP_860465.1| PREDICTED: similar to pleckstrin homology-like domain, family B, member 1 isoform 2 [Canis familiaris]	#N/A	#N/A	-	-	dbj|BAC34952.1| unnamed protein product [Mus musculus]	-	-	-
14588.m00023	BMX3334	4.07734	0.00122662	hypothetical protein	Bm1_03570	hypothetical protein	-	-	-		intracellular (GO:0005622)	zinc ion binding (GO:0008270) nucleic acid binding (GO:0003676)
14670.m00183	BMX3641	2.24722	0.0040187	conserved hypothetical protein	Bm1_10585	Integrase core domain containing protein	ZC132.5 CE15044 WBGene00022524 status:Predicted TR:O17517 protein_id:AAB63932.1	WT	gb|AAX26432.2| SJCHGC05062 protein [Schistosoma japonicum]	-	-	-
14972.m07679	BMX6328	2.5117	0.00842082	Conserved hypothetical protein, putative	Bm1_39870	Conserved hypothetical protein, putative	ZC132.5 CE15044 WBGene00022524 status:Predicted TR:O17517 protein_id:AAB63932.1	WT	emb|CAA82798.1| putative env-like protein [Ascaris lumbricoides]	-	-	-
TC7951	BMX10994	3.35731	0.0046304	gb|AAN62757.1| larval allergen [Brugia malayi]	#N/A	#N/A	-	-	gb|AAN62757.1| larval allergen [Brugia malayi]	-	-	-
BMC03380	bm.00846	2.57524	0.000478269		#N/A	#N/A	-	-	-	-	-	-
14488.m00094	BMX3100	3.09983	0.00886704	hypothetical protein	Bm1_18365	Zinc finger, C2H2 type family protein	-	-	-	-	-	-
15219.m00013	BMX8851	6.81313	0.00866923	Zinc finger, C2H2 type family protein	Bm1_55075	Zinc finger, C2H2 type family protein	C47C12.3a CE33037 WBGene00004335 locus:ref-2 zinc finger protein status:Confirmed TR:Q94178 protein_id:AAB07570.2	Egl Pvl Lin Unc fat_content_reduced	ref|XP_001481387.1| PREDICTED: predicted gene, ENSMUSG00000063905 [Mus musculus]		intracellular (GO:0005622)	zinc ion binding (GO:0008270) nucleic acid binding (GO:0003676)
12821.m00150	BMX495	2.01657	0.000951844	#N/A	Bm1_01100	hypothetical protein	ZC132.5 CE15044 WBGene00022524 status:Predicted TR:O17517 protein_id:AAB63932.1	WT	-	-	-	-
BMW01091.473	BMX11684	3.12989	0.00148678	ref|NP_610895.1| CG13337-PA [Drosophila melanogaster] >gb|AAF58344.1| CG13337-PA [Drosophila melanogaster]	#N/A	#N/A	-	-	-	-	-	-
14938.m00329	BMX4544	2.35608	0.00264949	Zinc finger, C2H2 type family protein	Bm1_13985	Zinc finger, C2H2 type family protein	-	-	ref|XP_001519109.1| PREDICTED: hypothetical protein, partial [Ornithorhynchus anatinus]	metabolism (GO:0008152)	intracellular (GO:0005622)	zinc ion binding (GO:0008270) nucleic acid binding (GO:0003676)
14789.m00058	BMX4102	2.65792	0.00929676	hypothetical protein	Bm1_22470	conserved hypothetical protein	W02B8.3 CE20132 WBGene00012199 status:Partially_confirmed TR:Q9XVH3 protein_id:CAB03459.1	Emb	-	-	-	-
14412.m00159	BMX2978	2.14181	0.00193438	hypothetical protein	Bm1_19330	hypothetical protein	-	-	-	-	-	-
13355.m00163	BMX1211	2.33221	0.0043588	hypothetical protein	#N/A	#N/A	-	-	-	-	-	-
14947.m01127	BMX4653	5.50199	0.000855934	Glycoprotein X precursor, putative	Bm1_29630	Glycoprotein X precursor, putative	C30H6.11 CE40639 WBGene00007828 status:Predicted TR:Q7YTR7 protein_id:CAE17706.2	-	ref|XP_800730.1| PREDICTED: hypothetical protein [Strongylocentrotus purpuratus] >ref|XP_001190117.1| PREDICTED: hypothetical protein [Strongylocentrotus purpuratus]	-	-	-
14457.m00017	BMX3049	2.9808	0.00966683	hypothetical protein	Bm1_19745	hypothetical protein	-	-	-	-	-	-
15464.m00013	BMX9140	3.72089	0.000744786	hypothetical protein	Bm1_28440	hypothetical protein	-	-	-	-	-	-
14349.m00108	BMX2794	2.69029	0.000538697	hypothetical protein	Bm1_02125	Zinc finger, C2H2 type family protein	-	-	-		intracellular (GO:0005622)	zinc ion binding (GO:0008270) nucleic acid binding (GO:0003676)
14274.m00231	BMX2618	2.80418	0.00785617	hypothetical protein	Bm1_17045	hypothetical protein	-	-	-	-	-	-
15498.m00011	BMX9171	2.07606	0.00437066	hypothetical protein	Bm1_29360	hypothetical protein	-	-	-	-	-	-
14980.m02706	BMX7365	2.08771	0.0038876	hypothetical protein	Bm1_45935	hypothetical protein	-	-	-	-	-	-
15210.m00028	BMX8834	2.51146	0.00127782	hypothetical protein	Bm1_00950	hypothetical protein	-	-	-	-	-	-
CB328783	BMX10611	3.77789	0.00703477		#N/A	#N/A	-	-	-	-	-	-
AA125653	BMX9381	3.38722	9.53956e-05	gb|AAT07057.1| cathepsin L-like cysteine proteinase [Brugia malayi]	Bm1_00095	Cathepsin L-like precursor, putative	-	-	gb|AAT07058.1| cathepsin L-like cysteine proteinase [Brugia malayi]	-	-	-
13187.m00151	BMX863	3.34463	0.00557378	Zinc finger, C2H2 type family protein	Bm1_05765	Zinc finger, C2H2 type family protein	F53F8.1 CE17855 WBGene00009998 Zinc finger, C2H2 type (3 domains) status:Predicted TR:O62259 protein_id:CAB04459.1	WT	ref|NP_001076526.1| hypothetical protein LOC100034431 [Danio rerio] >emb|CAK11399.1| novel protein containing zinc finger C2H2 type domain [Danio rerio]		intracellular (GO:0005622)	zinc ion binding (GO:0008270) nucleic acid binding (GO:0003676)
W29143	BMX11084	3.27623	0.00402931		Bm1_54915	hypothetical protein	-	-	-	-	-	-
15073.m00028	BMX8620	4.01396	0.000315648	#N/A	Bm1_00095	Cathepsin L-like precursor, putative	-	-	gb|AAT07057.1| cathepsin L-like cysteine proteinase [Brugia malayi]	-	-	-
15123.m00021	BMX8693	2.71752	0.00232759	gag protein, putative	Bm1_54075	gag protein, putative	R52.2 CE12826 WBGene00020074 status:Partially_confirmed TR:O17296 protein_id:AAB71060.1	WT	emb|CAA82797.1| gag protein [Ascaris lumbricoides]	-	-	-
12803.m00025	BMX477	2.35506	0.00073775	N(4)-(Beta-N-acetylglucosaminyl)-L-asparaginase, putative	Bm1_03250	N(4)-(Beta-N-acetylglucosaminyl)-L-asparaginase, putative	R04B3.2 CE28745 WBGene00019867 glycosylasparaginase status:Confirmed SW:Q21697 protein_id:AAA91260.2	WT	ref|XP_001361573.1| GA14866-PA [Drosophila pseudoobscura] >gb|EAL26152.1| GA14866-PA [Drosophila pseudoobscura]	glycoprotein catabolism (GO:0006516)		asparaginase activity (GO:0004067)
14990.m07772	BMX7743	2.70043	0.00184925	Conserved hypothetical protein, putative	Bm1_48245	Conserved hypothetical protein, putative	-	-	gb|EAW95186.1| dipeptidyl-peptidase 10, isoform CRA_a [Homo sapiens]	-	-	-
14981.m02381	BMX7492	2.8486	0.00171577	thioredoxin, putative	Bm1_46710	thioredoxin, putative	C35B1.5 CE16903 WBGene00016435 status:Confirmed TR:O45060 protein_id:AAC02564.1	WT	gb|AAL91107.1| thioredoxin [Brugia malayi]			protein disulfide oxidoreductase activity (GO:0015035) electron carrier activity (GO:0009055)
14950.m01809	BMX4713	2.96834	0.00761743	hypothetical protein	Bm1_29965	hypothetical protein	-	-	-	-	-	-
14979.m04506	BMX7197	2.4167	0.00318211	Protein kinase domain containing protein	Bm1_44985	Protein kinase domain containing protein	T13H10.1 CE06444 WBGene00002193 locus:kin-5 Src homology domain 2, tyrosine-protein kinase (FES\/FPS subfamily) status:Partially_confirmed TR:Q18684 protein_id:CAA93289.1	WT	emb|CAG04931.1| unnamed protein product [Tetraodon nigroviridis]	intracellular signaling cascade (GO:0007242) protein amino acid phosphorylation (GO:0006468)		protein serine/threonine kinase activity (GO:0004674) protein kinase activity (GO:0004672) ATP binding (GO:0005524) protein-tyrosine kinase activity (GO:0004713)
BMC00480	bm.00167	4.40419	0.00275652	emb|CAB91844.1| mmc1 [Brugia pahangi]	#N/A	#N/A	-	-	emb|CAB91844.1| mmc1 [Brugia pahangi]	-	-	-
CB328889	BMX10622	3.66351	0.00426972		#N/A	#N/A	-	-	-	proteolysis (GO:0006508)	membrane (GO:0016020)	serine-type peptidase activity (GO:0008236)
14710.m00264	BMX3796	4.02392	0.00753972	hypothetical protein	Bm1_05645	hypothetical protein	-	-	-	-	-	-
14971.m02887	BMX5713	2.45627	0.000278168	Calcium binding EGF domain containing protein	Bm1_36225	Calcium binding EGF domain containing protein	F14B4.1 CE38950 WBGene00008779 LDL receptor-related protein status:Confirmed TR:Q93473 protein_id:CAB03078.2	WT	gb|AAX62799.1| low density lipoprotein receptor [Monodelphis domestica]		membrane (GO:0016020)	calcium ion binding (GO:0005509)
14961.m05007	BMX5139	2.48076	0.00153249	Protein-tyrosine phosphatase containing protein	Bm1_32580	Protein-tyrosine phosphatase containing protein	Y49E10.29 CE40725 WBGene00045239 status:Partially_confirmed TR:A3FPL3 protein_id:CAM33505.1	-	ref|XP_001145124.1| PREDICTED: hypothetical protein [Pan troglodytes]	-	-	-
14946.m00530	BMX4636	2.86801	0.00269087	hypothetical protein	Bm1_29540	hypothetical protein	-	-	-	-	-	-
BMC10337	bm.02678	3.96955	0.00073406	gb|AAF01224.1|AF183573_1 Alt2 variant [Brugia malayi] >gb|AAF01225.1|AF183574_1 Alt2 variant [Brugia malayi]	#N/A	#N/A	AC3.4 CE37872 WBGene00004098 locus:pqn-2 status:Partially_confirmed TR:Q17401 protein_id:CAA94868.2	WT	gb|AAB41884.1| abundant larval transcript-2 protein [Brugia malayi]	-	-	-
12511.m00020	BMX135	3.19135	0.00359946	hypothetical protein	Bm1_00950	hypothetical protein	-	-	-	-	-	-
CD570785	BMX10714	4.46414	0.00287559		#N/A	#N/A	-	-	-	-	-	-
BMC01497	bm.00393	3.55255	0.00656182	ATP synthase F0 subunit 6	#N/A	#N/A	-	-	ref|YP_626399.1| ATP synthase F0 subunit 6 [Microtus rossiaemeridionalis] >gb|AAY30376.1| ATP synthase subunit 6 [Microtus rossiaemeridionalis]	ATP synthesis coupled proton transport (GO:0015986) proton transport (GO:0015992)	mitochondrion (GO:0005739) proton-transporting two-sector ATPase complex (GO:0016469) membrane (GO:0016020)	hydrogen-transporting ATPase activity, rotational mechanism (GO:0046961) hydrolase activity, acting on acid anhydrides, catalyzing transmembrane movement of substances (GO:0016820) hydrogen-transporting ATP synthase activity, rotational mechanism (GO:0046933)
14661.m00102	BMX3620	2.86448	0.000292786	Zinc finger, C2H2 type family protein	Bm1_23300	Zinc finger, C2H2 type family protein	F25D7.3 CE09631 WBGene00003847 locus:blmp-1 Zinc finger, C2H2 type (5 domains) status:Partially_confirmed TR:Q93560 protein_id:CAB01695.1	Dpy small Pch Pvl Unc	gb|AAI52085.1| Unknown (protein for MGC:173479) [Danio rerio] >gb|AAI52103.1| Unknown (protein for MGC:173567) [Danio rerio]		intracellular (GO:0005622)	zinc ion binding (GO:0008270) nucleic acid binding (GO:0003676)
12511.m00019	BMX134	2.88178	8.32684e-05	Zinc finger, C2H2 type family protein	Bm1_00945	Zinc finger, C2H2 type family protein	C47C12.3a CE33037 WBGene00004335 locus:ref-2 zinc finger protein status:Confirmed TR:Q94178 protein_id:AAB07570.2	Egl Pvl Lin Unc fat_content_reduced	ref|XP_001370792.1| PREDICTED: hypothetical protein [Monodelphis domestica]		intracellular (GO:0005622)	zinc ion binding (GO:0008270) nucleic acid binding (GO:0003676)
14243.m00195	BMX2526	2.12445	9.61676e-05	hypothetical protein	Bm1_16190	Dehydrogenases, short chain protein 2, isoform a, putative	F55A12.4c CE11123 WBGene00000966 locus:dhs-2 status:Partially_confirmed TR:Q86NJ7 protein_id:AAO38639.1	WT	ref|NP_955903.1| retinol dehydrogenase 1, like [Danio rerio] >gb|AAH59614.1| Retinol dehydrogenase 1, like [Danio rerio]	metabolism (GO:0008152)		oxidoreductase activity (GO:0016491)
BM889078	BMX11198	2.9957	0.00477341		#N/A	#N/A	-	-	-	-	-	-
BMB_gene_20.339	BMX11145	3.94232	0.00840477		#N/A	#N/A	-	-	-	-	-	-
BMC09088	bm.01618	2.60198	0.000355494	gb|AAA27985.1| alpha-collagen	Bm1_10410	Cuticle collagen, putative	F36A4.10 CE07185 WBGene00000611 locus:col-34 cuticular collagen status:Confirmed SW:P34687 protein_id:AAA96155.1	Dpy Bmd Unc	gb|AAA27985.1| alpha-collagen			structural constituent of cuticle (GO:0042302)
12857.m00034	BMX525	2.003	0.000179876	hypothetical protein	Bm1_03555	hypothetical protein	-	-	-	-	-	-
14941.m00156	BMX4576	2.34877	0.00789104	hypothetical protein	Bm1_02355	hypothetical protein	-	-	ref|XP_001624782.1| predicted protein [Nematostella vectensis] >gb|EDO32682.1| predicted protein [Nematostella vectensis]	-	-	-
13844.m00009	BMX1883	2.17216	0.0042123	hypothetical protein	Bm1_12360	hypothetical protein	T06A1.4 CE40778 WBGene00020279 status:Predicted TR:A3KFE5 protein_id:ABO16459.1	Gro	-	oxygen transport (GO:0015671)		phosphopantetheine binding (GO:0031177) heme binding (GO:0020037)
AW466289	BMX10475	3.75617	0.000861449		#N/A	#N/A	-	-	-	-	-	-
15002.m00036	BMX8553	2.37142	0.00129062	Zinc finger, C2H2 type family protein	Bm1_28205	Zinc finger, C2H2 type family protein	-	-	ref|XP_001117357.1| PREDICTED: hypothetical protein, partial [Macaca mulatta]		intracellular (GO:0005622)	zinc ion binding (GO:0008270) nucleic acid binding (GO:0003676)
BMC05943	bm.02073	4.16418	0.000182757	ref|NP_001022038.1| Multiple PDZ domain protein family member (mpz-1) [Caenorhabditis elegans] >emb|CAA86769.3| Hypothetical protein C52A11.4a [Caenorhabditis elegans] >emb|CAA86789.3| Hypothetical protein C52A11.4a [Caenorhabditis elegans]	#N/A	#N/A	C52A11.4c CE40835 WBGene00003404 locus:mpz-1 status:Partially_confirmed TR:Q09EF4 protein_id:CAL44970.3	egg_laying_serotonin_resistant	emb|CAM46264.1| multiple PDZ domain protein [Mus musculus]			protein binding (GO:0005515)
BMW00417.243	BMX11433	7.63471	0.00465245		Bm1_23810	Probable exocyst complex component Sec10, putative	-	-	-	-	-	-
15114.m00091	BMX8684	3.11515	0.00495986	Zinc finger, C2H2 type family protein	Bm1_13985	Zinc finger, C2H2 type family protein	Y55F3AM.14 CE22541 WBGene00021931 status:Partially_confirmed TR:Q9N360 protein_id:AAF60789.1	WT	ref|NP_001013397.2| hypothetical protein LOC234358 [Mus musculus]		intracellular (GO:0005622)	zinc ion binding (GO:0008270) nucleic acid binding (GO:0003676)
14399.m00013	BMX2941	2.50793	0.000790402	gene 11-1 protein precursor, putative	Bm1_14360	Chromadorea ALT protein	D1086.9 CE34782 WBGene00008396 status:Partially_confirmed TR:Q7YSS2 protein_id:CAE17868.1	WT	ref|XP_001568632.1| hypothetical protein, conserved [Leishmania braziliensis] >emb|CAM43752.1| hypothetical protein, conserved [Leishmania braziliensis]	-	-	-
14338.m00009	BMX2781	2.5005	0.00660989	hypothetical protein	Bm1_18050	hypothetical protein	C14A4.8 CE02149 WBGene00007559 status:Partially_confirmed TR:Q17955 protein_id:CAA90112.1	WT	-			structural molecule activity (GO:0005198)
14967.m01518	BMX5520	2.86955	0.00691593	hypothetical protein	Bm1_34980	hypothetical protein	-	-	-	-	-	-
AI058022	BMX10068	3.53244	0.000277332		#N/A	#N/A	-	-	-	-	-	-
13620.m00253	BMX1605	2.98826	0.000225082	hypothetical protein	Bm1_10590	hypothetical protein	B0213.5 CE16776 WBGene00003768 locus:nlp-30 status:Confirmed SW:O44663 protein_id:AAC47928.1	WT	-	-	-	-
BMC08485	bm.02319	2.87637	0.00654451	ref|XP_001089551.1| PREDICTED: similar to Repressor of RNA polymerase III transcription MAF1 homolog [Macaca mulatta]	#N/A	#N/A	-	-	gb|EDL29561.1| MAF1 homolog (S. cerevisiae), isoform CRA_d [Mus musculus]	-	-	-
14961.m05219	BMX5306	2.18456	0.00480536	#N/A	#N/A	#N/A	F08C6.1b CE33991 WBGene00000083 locus:adt-2 status:Confirmed TR:Q7Z292 protein_id:AAP40540.1	Dpy Clr Lva late_larval_arrest Unc	gb|ABE66345.1| rhamnospondin 1 [Hydractinia symbiolongicarpus]	-	-	-
BMC04143	bm.01017	3.12457	0.00351983		#N/A	#N/A	-	-	-	-	-	-
14967.m01512	BMX5516	2.27202	0.000209333	hypothetical protein	Bm1_20360	conserved hypothetical protein	-	-	-	-	-	-
AA111760	BMX9347	4.19551	0.00433976		#N/A	#N/A	-	-	-	-	-	-
BMC01160	bm.03050	2.46476	0.00190227	dbj|BAE22991.1| unnamed protein product [Mus musculus]	#N/A	#N/A	-	-	dbj|BAE22991.1| unnamed protein product [Mus musculus]	-	-	-
14975.m04324	BMX6675	3.86726	0.00747927	hypothetical protein	Bm1_41970	hypothetical protein	-	-	-	-	-	-
BMC04060	bm.01000	3.23836	0.00345048		#N/A	#N/A	-	-	-	-	-	-
BM889394	BMX10539	2.22586	0.00100035		#N/A	#N/A	-	-	ref|YP_197914.1| SsrA-binding protein	protein biosynthesis (GO:0006412)		RNA binding (GO:0003723)
BMC05381	bm.01203	2.1312	0.00410171	gb|AAB42377.1| BmSERPIN [Brugia malayi]	Bm1_03995	serpin (BmSERPIN), putative	Y32G9A.4 CE31100 WBGene00005644 locus:srp-3 status:Confirmed TR:Q9BPM9 protein_id:AAM48555.1	WT	gb|AAB42377.1| BmSERPIN [Brugia malayi]			serine-type endopeptidase inhibitor activity (GO:0004867)
14992.m11215	BMX8384	3.70775	0.00541607	putative serine/threonine phosphatase	Bm1_52155	putative serine/threonine phosphatase	T03F1.5 CE13104 WBGene00020187 locus:gsp-4 serine\/threonine protein phosphatase PP1 status:Confirmed TR:P91420 protein_id:AAB42233.1	WT	gb|AAO85518.1|AF496634_1 putative serine/threonine phosphatase [Oesophagostomum dentatum] >gb|AAO85519.1|AF496635_1 putative serine/threonine phosphatase [Oesophagostomum dentatum]			hydrolase activity (GO:0016787)
14944.m00532	BMX4599	2.12907	0.00286685	hypothetical protein	Bm1_06290	hypothetical protein	-	-	-	-	-	-
BM889300	BMX10538	3.4045	0.000785579		#N/A	#N/A	-	-	-	-	-	-
14972.m07606	BMX6267	3.17765	0.000407446	nitroreductase family protein	Bm1_39515	nitroreductase family protein	C02C2.5 CE34519 WBGene00015334 status:Partially_confirmed SW:P34273 protein_id:AAA27908.2	WT	ref|XP_001381189.1| PREDICTED: similar to iodotyrosine dehalogenase protein [Monodelphis domestica]	electron transport (GO:0006118)		oxidoreductase activity (GO:0016491)
14931.m00317	BMX4471	3.03027	0.00839012	hypothetical protein	Bm1_28520	hypothetical protein	-	-	-	-	-	-
14973.m02580	BMX6507	3.14072	0.00216931	#N/A	#N/A	#N/A	-	-	-	-	-	-
13612.m00085	BMX1584	2.362	0.00283325	hypothetical protein	Bm1_10460	hypothetical protein	-	-	-		intracellular (GO:0005622)	zinc ion binding (GO:0008270) nucleic acid binding (GO:0003676)
14968.m01519	BMX5621	4.17325	0.00575529	hypothetical protein	Bm1_35650	hypothetical protein	-	-	-	protein biosynthesis (GO:0006412) phosphoenolpyruvate-dependent sugar phosphotransferase system (GO:0009401)	ribosome (GO:0005840) intracellular (GO:0005622)	structural constituent of ribosome (GO:0003735) sugar porter activity (GO:0005351) protein binding (GO:0005515)
BMC06356	bm.03007	2.48014	0.000531776	ref|NP_493378.1| Y87G2A.6 [Caenorhabditis elegans] >emb|CAB60429.1| Hypothetical protein Y87G2A.6 [Caenorhabditis elegans]	Bm1_28740	cyclophilin-type peptidyl-prolyl cis-trans isomerase-15, Bmcyp-15	Y87G2A.6 CE24686 WBGene00000891 locus:cyn-15 cyclophilin status:Confirmed TR:Q9U1Q3 protein_id:CAB60429.1	WT	ref|XP_788564.2| PREDICTED: similar to Peptidylprolyl isomerase domain and WD repeat containing 1, partial [Strongylocentrotus purpuratus] >ref|XP_001193497.1| PREDICTED: similar to Peptidylprolyl isomerase domain and WD repeat containing 1, partial [Strongylocentrotus purpuratus]	-	-	-
AA840996	BMX9823	2.82375	0.0022925	gb|AAB42377.1| BmSERPIN [Brugia malayi]	Bm1_02070	serpin, putative	C03G6.19 CE27579 WBGene00005647 locus:srp-6 serine protease inhibitor status:Confirmed TR:O01462 protein_id:AAB52318.2	WT	gb|AAB42377.1| BmSERPIN [Brugia malayi]			serine-type endopeptidase inhibitor activity (GO:0004867)
BMC00289	bm.00124	3.01805	0.00125696		#N/A	#N/A	-	-	-	-	-	-
BMC03569	bm.00900	3.31683	0.000541771		#N/A	#N/A	-	-	-	-	-	-
14980.m02775	BMX7418	4.11193	0.00308481	#N/A	Bm1_46265	conserved hypothetical protein	C52D10.12 CE28434 WBGene00016879 status:Confirmed TR:A3QM97 protein_id:CAM36329.1	WT	ref|XP_694065.1| PREDICTED: hypothetical protein [Danio rerio]	-	-	-
15515.m00012	BMX9196	2.81134	0.00356755	hypothetical protein	Bm1_57345	hypothetical protein	-	-	-	-	-	-
BMC00328	bm.00134	3.44673	0.00944754	gb|AAB65744.1| serpin precursor [Brugia malayi] >gb|AAB65745.1| serpin precursor [Brugia malayi]	Bm1_28525	serpin precursor	C05E4.1 CE07935 WBGene00005643 locus:srp-2 serine protease inhibitor status:Confirmed TR:O17365 protein_id:AAB71270.1	WT	gb|AAB65744.1| serpin precursor [Brugia malayi] >gb|AAB65745.1| serpin precursor [Brugia malayi]			serine-type endopeptidase inhibitor activity (GO:0004867)
BMC07459	bm.02187	2.96633	0.000717144	emb|CAE72172.1| Hypothetical protein CBG19279 [Caenorhabditis briggsae]	Bm1_54310	Protein-tyrosine phosphatase containing protein	F55H12.5 CE32441 WBGene00010136 status:Partially_confirmed TR:Q8I4I0 protein_id:CAD56588.1	WT	emb|CAF98398.1| unnamed protein product [Tetraodon nigroviridis]	protein amino acid dephosphorylation (GO:0006470)		protein tyrosine phosphatase activity (GO:0004725)
14980.m02785	BMX7427	3.05445	0.00998055	#N/A	Bm1_46300	conserved hypothetical protein	-	-	-	-	-	-
14981.m02410	BMX7517	3.60577	0.000326659	Biopterin-dependent aromatic amino acid hydroxylase family protein	Bm1_46865	Biopterin-dependent aromatic amino acid hydroxylase family protein	B0432.5b CE37742 WBGene00000296 locus:cat-2 status:Partially_confirmed SW:P90986 protein_id:AAV58890.1	WT	gb|AAZ32939.1| tyrosine hydroxylase [Branchiostoma floridae]	aromatic amino acid family metabolism (GO:0009072)		monooxygenase activity (GO:0004497) iron ion binding (GO:0005506)
14271.m00295	BMX2611	3.60075	0.000275852	ShTK domain containing protein	Bm1_17005	ShTK domain containing protein	C54D10.3 CE05499 WBGene00008298 status:Confirmed TR:Q18827 protein_id:CAA99799.1	WT	-	-	-	-
14947.m01150	BMX4675	2.83285	0.00939238	Presenilin spe-4, putative	Bm1_29740	Presenilin spe-4, putative	ZK524.1 CE06618 WBGene00004958 locus:spe-4 integral membrane protein SPE-4 status:Confirmed SW:Q01608 protein_id:CAA98145.1	WT	gb|AAH54639.1| Psen1 protein [Danio rerio]	intracellular signaling cascade (GO:0007242)	integral to membrane (GO:0016021)
14954.m01687	BMX4903	2.50154	0.000552094	Dopamine receptor protein 1, putative	Bm1_31100	Dopamine receptor protein 1, putative	F15A8.5a CE33615 WBGene00001052 locus:dop-1 status:Partially_confirmed TR:Q86ME6 protein_id:AAO91736.1	WT	ref|XP_001647989.1| d(1a,b) dopamine receptor [Aedes aegypti] >gb|EAT44745.1| d(1a,b) dopamine receptor [Aedes aegypti]	G-protein coupled receptor protein signaling pathway (GO:0007186)	integral to membrane (GO:0016021)	rhodopsin-like receptor activity (GO:0001584)
14980.m02784	BMX7426	2.60581	0.000376946	#N/A	Bm1_46300	conserved hypothetical protein	-	-	-	-	-	-
14992.m11097	BMX8286	2.06489	0.00899079	C2 domain containing protein	Bm1_51580	C2 domain containing protein	-	-	-	-	-	-
14975.m04363	BMX6703	3.22206	0.00808655	collagen 40, putative	Bm1_42135	collagen 40, putative	F38B6.5a CE04518 WBGene00000745 locus:col-172 cuticular collagen status:Confirmed TR:Q20142 protein_id:AAA81141.1	WT	gb|AAA17726.1| col-40 collagen	phosphate transport (GO:0006817)	cytoplasm (GO:0005737)
15007.m00015	BMX8567	2.99103	8.71274e-05	hypothetical protein	Bm1_53200	hypothetical protein	C03C11.2 CE07874 WBGene00001483 locus:fog-3 status:Confirmed TR:Q9XTH6 protein_id:CAB02725.1	Fem unclassified Tum Fog	-	-	-	-
BMC04121	bm.01013	2.0018	0.00274038	ref|NP_498027.2| Temporarily Assigned Gene name family member (tag-340) [Caenorhabditis elegans] >gb|AAA91219.3| Hypothetical protein F26F4.4 [Caenorhabditis elegans]	#N/A	#N/A	F26F4.4 CE30767 WBGene00017826 locus:tag-340 status:Confirmed TR:Q19819 protein_id:AAA91219.3	WT	ref|XP_308707.3| ENSANGP00000021448 [Anopheles gambiae str. PEST]	-	-	-
14990.m07703	BMX7686	2.77642	0.000527521	hypothetical protein	Bm1_47915	hypothetical protein	-	-	-	-	-	-
BMC00522	bm.00177	2.20466	0.00320578		#N/A	#N/A	-	-	-	-	-	-
BMC10980	bm.02631	2.04679	0.00569247	ref|NP_497801.1| Y1A5A.1 [Caenorhabditis elegans] >emb|CAA15978.1| Hypothetical protein Y1A5A.1 [Caenorhabditis elegans]	#N/A	#N/A	Y1A5A.1 CE20175 WBGene00012379 LIM domain containing proteins (2 domains) status:Partially_confirmed TR:Q9XXT7 protein_id:CAA15978.1	WT	ref|XP_653490.1| paxillin [Entamoeba histolytica HM-1:IMSS]			zinc ion binding (GO:0008270)
BMW00196.378	BMX11317	2.78459	0.00591594	ref|XP_744172.1| hypothetical protein [Plasmodium chabaudi chabaudi] >emb|CAH79377.1| conserved hypothetical protein [Plasmodium chabaudi]	Bm1_21425	Zinc finger, C2H2 type family protein	-	-	-	-	-	-
BMC00351	bm.03044	2.26604	0.00264934	gb|AAB97283.2| vespid allergen antigen homolog [Brugia malayi] >gb|AAK12274.1| venom allergen antigen-like protein 1 [Brugia malayi]	#N/A	#N/A	T05A10.5 CE13189 WBGene00011462 testes-specific protein like status:Partially_confirmed TR:P90958 protein_id:CAA92136.1	WT	gb|AAB97283.2| vespid allergen antigen homolog [Brugia malayi] >gb|AAK12274.1| venom allergen antigen-like protein 1 [Brugia malayi]		extracellular region (GO:0005576)
14932.m00505	BMX4480	3.09759	0.00166796	hypothetical protein	Bm1_28590	hypothetical protein	-	-	-	-	-	-
BMC03649	bm.00916	3.07963	0.000666875	gb|AAP94888.1| P34 [Ascaris suum]	Bm1_12815	Protein kinase domain containing protein	C39H7.1 CE06942 WBGene00016541 casein kinase status:Confirmed TR:Q18553 protein_id:AAB00674.1	WT	gb|AAP94888.1| P34 [Ascaris suum]	protein amino acid phosphorylation (GO:0006468)		protein serine/threonine kinase activity (GO:0004674) protein kinase activity (GO:0004672) ATP binding (GO:0005524)
13478.m00071	BMX1447	2.00451	0.00554979	Malate/L-lactate dehydrogenase family protein	Bm1_09530	Malate/L-lactate dehydrogenase family protein	VF13D12L.3 CE21229 WBGene00012149 status:Confirmed TR:Q9XTB4 protein_id:CAA22133.1	WT	gb|EAA44260.4| AGAP006576-PC [Anopheles gambiae str. PEST]	metabolism (GO:0008152)		oxidoreductase activity (GO:0016491)
BMC10934	bm.02955	2.7634	0.000238889	emb|CAE65763.1| Hypothetical protein CBG10852 [Caenorhabditis briggsae]	Bm1_25960	KCNQ voltage-gated potassium channel family protein	C25B8.1b CE30875 WBGene00002233 locus:kqt-1 status:Confirmed TR:Q8MQC5 protein_id:AAM51518.1	WT	ref|XP_971890.1| PREDICTED: similar to CG33135-PB, isoform B [Tribolium castaneum]	potassium ion transport (GO:0006813)	voltage-gated potassium channel complex (GO:0008076)	voltage-gated potassium channel activity (GO:0005249)
14972.m07670	BMX6320	3.64387	0.00580599	Leucine Rich Repeat family protein	Bm1_39825	Leucine Rich Repeat family protein	F40E10.4 CE32412 WBGene00004854 locus:slt-1 EGF-like protein slit like status:Partially_confirmed TR:Q20204 protein_id:CAA93668.3	WT	ref|XP_873171.2| PREDICTED: similar to tumor endothelial marker 5, partial [Bos taurus]		membrane (GO:0016020)	G-protein coupled receptor activity (GO:0004930) transferase activity (GO:0016740)
AA180609	BMX9405	2.11549	0.000803478		#N/A	#N/A	-	-	-	-	-	-
14990.m07869	BMX7812	2.93788	0.00156623	Innexin inx-5, putative	Bm1_48730	Innexin inx-5, putative	Y8G1A.2 CE18356 WBGene00002135 locus:inx-13 membrane protein\; probably a channel protein status:Confirmed TR:O44887 protein_id:AAB95049.1	Unc Rup Stp Gro	dbj|BAE78812.1| innexin3 [Dugesia japonica]		gap junction (GO:0005921)
BMC04081	bm.01006	2.43052	0.0017079		Bm1_13975	hypothetical protein	-	-	-	-	-	-
14963.m01788	BMX5456	2.65602	0.00312976	Ubiquinol-cytochrome-C oxidase	Bm1_34585	hypothetical protein	C33G8.2 CE06911 WBGene00016360 status:Predicted TR:Q18401 protein_id:AAC25848.1	WT	ref|XP_644032.1| hypothetical protein DDBDRAFT_0167791 [Dictyostelium discoideum AX4] >gb|AAM44363.1| hypothetical protein [Dictyostelium discoideum] >gb|AAM09303.2| similar to Plasmodium lophurae. Histidine-rich glycoprotein precursor [Dictyostelium discoideum] >gb|EAL70171.1| hypothetical protein DDBDRAFT_0167791 [Dictyostelium discoideum AX4]	electron transport (GO:0006118)	ubiquinol-cytochrome-c reductase complex (GO:0045285) membrane (GO:0016020)	ubiquinol-cytochrome-c reductase activity (GO:0008121)
12451.m00031	BMX60	2.33656	0.000776144	hypothetical protein	Bm1_00465	hypothetical protein	-	-	-	-	-	-
15233.m00027	BMX8870	3.58466	0.00170392	Conserved hypothetical protein, putative	Bm1_55185	Conserved hypothetical protein, putative	K09G1.4a CE35993 WBGene00001053 locus:dop-2 dopamine receptor like status:Confirmed TR:P90927 protein_id:CAB03199.3	WT	ref|XP_969037.1| PREDICTED: similar to CG33517-PC, isoform C [Tribolium castaneum]	G-protein coupled receptor protein signaling pathway (GO:0007186)	integral to membrane (GO:0016021)	rhodopsin-like receptor activity (GO:0001584)
BMW01020.513	BMX11656	4.33795	0.0050968	ref|XP_694800.1| PREDICTED: similar to zinc finger protein 239 (predicted) [Danio rerio]	#N/A	#N/A	-	-	-	-	-	-
12598.m00174	BMX245	3.58018	0.000535122	Patched family protein	Bm1_01685	Patched family protein	Y80D3A.7 CE23110 WBGene00004236 locus:ptr-22 status:Predicted TR:Q9U1R3 protein_id:CAB60438.1	WT	ref|XP_687102.1| PREDICTED: hypothetical protein [Danio rerio]		membrane (GO:0016020)	hedgehog receptor activity (GO:0008158)
BMC04412	bm.03294	2.10662	0.00379753	gb|AAS20975.1| mago nashi-like protein [Hyacinthus orientalis]	#N/A	#N/A	R09B3.5 CE16310 WBGene00003123 locus:mag-1 MAGO NASHI PROTEIN status:Confirmed SW:P49029 protein_id:CAB03239.1	Dpy Lva spontaneous_mutation_rate_increased Emb Mog reduced_brood_size Gro	gb|AAS20975.1| mago nashi-like protein [Hyacinthus orientalis]		nucleus (GO:0005634)
14992.m11190	BMX8362	3.02211	0.00793498	hypothetical protein	Bm1_52040	hypothetical protein	ZC487.1b CE29151 WBGene00022623 status:Confirmed TR:Q304E6 protein_id:ABB51170.1	WT	-	-	-	-
14968.m01522	BMX5624	2.24839	0.00207371	hypothetical protein	Bm1_35665	hypothetical protein	-	-	-	-	-	-
14773.m00936	BMX4045	2.66927	0.00590871	pyruvate dehydrogenase E1 component alpha subunit, mitochondrial, putative	Bm1_25865	pyruvate dehydrogenase E1 component alpha subunit, mitochondrial, putative	T05H10.6a CE01643 WBGene00011510 pyruvate dehydrogenase E1 alpha subunit status:Confirmed SW:P52899 protein_id:CAA87793.1	Clr Emb oogenesis_abnormal reduced_brood_size Gro	sp|P26268|ODPT_ASCSU Pyruvate dehydrogenase E1 component alpha subunit type II, mitochondrial precursor (PDHE1-A) >gb|AAA29377.1| pyruvate dehydrogenase type II alpha subunit	metabolism (GO:0008152)		oxidoreductase activity acting on the aldehyde or oxo group of donors disulfide as acceptor (GO:0016624)
14972.m07196	BMX5931	2.21353	0.00426875	conserved hypothetical protein	Bm1_37510	conserved hypothetical protein	T14C1.1 CE34212 WBGene00011765 7 transmembrane receptor (rhodopsin family) status:Partially_confirmed TR:Q22485 protein_id:CAA94616.3	WT	ref|XP_969392.1| PREDICTED: similar to CG2114-PA [Tribolium castaneum]	G-protein coupled receptor protein signaling pathway (GO:0007186)	integral to membrane (GO:0016021)	rhodopsin-like receptor activity (GO:0001584)
15066.m00018	BMX8615	2.00235	0.00772015	hypothetical protein	Bm1_53570	hypothetical protein	-	-	-	-	-	-
BMW01005.314	BMX11649	2.33117	0.00252449	emb|CAG12938.1| unnamed protein product [Tetraodon nigroviridis]	#N/A	#N/A	-	-	-	-	-	-
14979.m04385	BMX7094	2.4071	0.00598406	Major Facilitator Superfamily protein	Bm1_44400	Major Facilitator Superfamily protein	K10G9.1 CE01603 WBGene00010755 sodium\/phosphate transporter protein status:Confirmed TR:Q09932 protein_id:CAA88135.1	WT	ref|XP_317474.3| ENSANGP00000011785 [Anopheles gambiae str. PEST]	transport (GO:0006810)	integral to membrane (GO:0016021)	transporter activity (GO:0005215)
BMC01090	bm.02697	5.30981	0.000671252	ref|NP_775142.1| heat shock factor binding protein 1 [Rattus norvegicus] >sp|Q8K3X8|HSBP1_RAT Heat shock factor-binding protein 1 >gb|AAM81322.1| heat shock factor binding protein 1 [Rattus norvegicus] >gb|AAH58131.1| Heat shock factor binding protein 1 [Rattus norvegicus]	#N/A	#N/A	K08E7.2 CE23864 WBGene00002002 locus:hsb-1 status:Confirmed TR:Q9U3B7 protein_id:CAB01233.2	WT	ref|NP_775142.1| heat shock factor binding protein 1 [Rattus norvegicus] >sp|Q8K3X8|HSBP1_RAT Heat shock factor-binding protein 1 >gb|AAM81322.1| heat shock factor binding protein 1 [Rattus norvegicus] >gb|AAH58131.1| Heat shock factor binding protein 1 [Rattus norvegicus] >gb|EDL92661.1| heat shock factor binding protein 1, isoform CRA_b [Rattus norvegicus] >gb|EDL92662.1| heat shock factor bind…	-	-	-
13632.m00184	BMX1614	2.0099	0.00790546	Trypsin family protein	Bm1_10665	Trypsin family protein	F48A9.3 CE40205 WBGene00006624 locus:try-6 peptidase status:Partially_confirmed TR:O01566 protein_id:AAB93344.2	WT	gb|AAU06478.1| late trypsin [Culicoides sonorensis]	proteolysis (GO:0006508)		serine-type endopeptidase activity (GO:0004252)
BMC00734	bm.00230	2.8601	0.00083882		#N/A	#N/A	-	-	-	-	-	-
14971.m02806	BMX5655	2.94253	0.00896652	Helix-loop-helix protein 1, putative	Bm1_35830	Helix-loop-helix protein 1, putative	C43H6.8 CE06959 WBGene00001959 locus:hlh-15 status:Partially_confirmed TR:Q18590 protein_id:AAA96089.1	fat_content_increased	ref|NP_005589.1| nescient helix loop helix 1 [Homo sapiens] >ref|XP_001171930.1| PREDICTED: nescient helix loop helix 1 [Pan troglodytes] >sp|Q02575|HEN1_HUMAN Helix-loop-helix protein 1 (HEN1) (Nescient helix loop helix 1) (NSCL-1) >gb|AAA58634.1| helix-loop-helix protein >gb|AAH13789.1| Nescient helix loop helix 1 [Homo sapiens] >gb|AAP35505.1| nescient helix loop helix 1 [Homo sapiens] >emb|CA…	regulation of transcription (GO:0045449)	nucleus (GO:0005634)	transcription regulator activity (GO:0030528)
14813.m00045	BMX4138	2.80567	0.00371187	S1, putative	Bm1_26455	S1, putative	-	-	emb|CAA62519.1| S1 [Brugia pahangi]	-	-	-
14972.m07676	BMX6326	2.21791	0.00674084	RNase H and integrase-like protein, putative	Bm1_10585	Integrase core domain containing protein	F15D4.7 CE23659 WBGene00008864 status:Predicted TR:Q93515 protein_id:CAB60425.1	WT	ref|XP_001601007.1| PREDICTED: similar to BEL12_AG transposon polyprotein, partial [Nasonia vitripennis]	-	-	-
CB338144	BMX10653	3.3722	0.00370941		#N/A	#N/A	-	-	-	-	-	-
CB338081	BMX10652	2.05438	0.00228817		Bm1_24790	Cadherin domain containing protein	-	-	-	-	-	-
AI083365	BMX10133	4.15021	0.00829932		#N/A	#N/A	-	-	-	-	-	-
AA161630	BMX9392	2.35494	0.00479371		#N/A	#N/A	-	-	-	-	-	-
14992.m11254	BMX8417	2.28608	0.009031	Protein kinase domain containing protein	Bm1_52350	Protein kinase domain containing protein	C08F8.6 CE05253 WBGene00007448 serine\/threonine kinase status:Partially_confirmed TR:Q17825 protein_id:CAA97422.1	WT	gb|AAP94888.1| P34 [Ascaris suum]	protein amino acid phosphorylation (GO:0006468)		protein serine/threonine kinase activity (GO:0004674) protein kinase activity (GO:0004672) ATP binding (GO:0005524)
BMC02083	bm.00536	2.4302	0.00400713	emb|CAE60164.1| Hypothetical protein CBG03716 [Caenorhabditis briggsae]	Bm1_45740	hypothetical protein	K07A1.16 CE41143 WBGene00000177 locus:aqp-9 status:Partially_confirmed TR:Q7JL16 protein_id:CAF31479.2	-	-	-	-	-
BMC03331	bm.00828	2.78836	0.00115204		Bm1_46300	conserved hypothetical protein	-	-	-	-	-	-
14849.m00137	BMX4183	2.05992	0.00574874	Lectin C-type domain containing protein	Bm1_26710	Lectin C-type domain containing protein	C54D1.2 CE06978 WBGene00016912 locus:clec-86 C-type lectin status:Partially_confirmed TR:Q18821 protein_id:AAC48150.1	WT	emb|CAI21182.1| novel protein containing Lectin C-type domain [Danio rerio]			sugar binding (GO:0005529)
BMW01037.484	BMX11665	3.56851	0.00809824	emb|CAE66719.1| Hypothetical protein CBG12065 [Caenorhabditis briggsae]	Bm1_05120	conserved hypothetical protein	-	-	-	-	-	-
BMC03317	bm.00824	3.22783	0.0013284		#N/A	#N/A	-	-	-	-	-	-
CB329178	BMX10647	2.41646	0.00896575		#N/A	#N/A	-	-	-	-	-	-
BMC06343	bm.01352	2.62074	0.00040405		#N/A	#N/A	-	-	-	-	-	-
AW225469	BMX10460	2.38479	0.0089697		#N/A	#N/A	-	-	-	-	-	-
BMC03346	bm.03058	2.78521	0.0035374		#N/A	#N/A	-	-	-	-	-	-
14992.m11216	BMX8385	2.1022	0.00811384	hypothetical protein	Bm1_52160	hypothetical protein	-	-	-	-	-	-
AA841124	BMX9842	3.30975	0.00812046		#N/A	#N/A	-	-	-	-	-	-
BMC10182	bm.02143	2.77789	0.00317465	gb|AAO85518.1|AF496634_1 putative serine/threonine phosphatase [Oesophagostomum dentatum] >gb|AAO85519.1|AF496635_1 putative serine/threonine phosphatase [Oesophagostomum dentatum]	Bm1_53525	Serine/threonine protein phosphatase PP1-gamma catalytic subunit, putative	C09H5.7 CE35227 WBGene00015661 phophatase status:Partially_confirmed TR:O16334 protein_id:AAB65386.2	WT	emb|CAJ98743.1| serine/threonine phosphatase [Ascaris suum]			hydrolase activity (GO:0016787)
14972.m06991	BMX5759	2.18721	0.00412647	hypothetical protein	Bm1_36510	hypothetical protein	-	-	-	-	-	-
14992.m11096	BMX8285	3.29895	0.00129681	Major Facilitator Superfamily protein	Bm1_51575	Major Facilitator Superfamily protein	-	-	-	-	-	-
CD570804	BMX10716	2.58354	0.00160176		#N/A	#N/A	-	-	-	-	-	-
14973.m02673	BMX6582	3.74906	0.00331523	glycogen synthase kinase, putative	Bm1_41405	glycogen synthase kinase, putative	Y106G6D.4 CE36225 WBGene00013701 serine\/threonine kinase status:Predicted TR:Q9XX60 protein_id:CAA20977.2	WT	-	protein amino acid phosphorylation (GO:0006468)		protein kinase activity (GO:0004672) ATP binding (GO:0005524)
BMW01351.520	BMX11791	2.65599	0.00459015		#N/A	#N/A	-	-	-	-	-	-
CD570884	BMX10722	3.40981	0.00709758		#N/A	#N/A	-	-	-	-	-	-
BMW01356.350	BMX11794	3.37033	0.00883924		#N/A	#N/A	-	-	-	-	-	-
BMC06708	bm.01419	2.01267	0.00958084	ref|XP_421366.1| PREDICTED: similar to Mitchondrial carnitine/acylcarnitine carrier protein CACL (CACT-like) [Gallus gallus]	#N/A	#N/A	C54G10.4a CE05519 WBGene00008320 mitochrondrial carrier protein status:Partially_confirmed TR:Q18844 protein_id:CAA99811.1	WT	ref|XP_421366.1| PREDICTED: hypothetical protein [Gallus gallus]	transport (GO:0006810)	membrane (GO:0016020)	binding (GO:0005488)
CD570893	BMX10724	3.52343	0.00424927		#N/A	#N/A	-	-	-	-	-	-
BMC11992	bm.01736	2.25786	0.000306855	emb|CAE64010.1| Hypothetical protein CBG08605 [Caenorhabditis briggsae]	#N/A	#N/A	R04B5.5 CE06215 WBGene00011003 sorbitol dehydrogenase status:Partially_confirmed TR:Q21702 protein_id:CAA94841.1	WT	ref|XP_972368.1| PREDICTED: similar to CG4649-PA [Tribolium castaneum]			zinc ion binding (GO:0008270) oxidoreductase activity (GO:0016491)
AA257551	BMX9508	2.03507	0.00997737		#N/A	#N/A	-	-	-	-	-	-
14961.m05028	BMX5158	2.0268	8.77817e-06	hypothetical protein	Bm1_32685	hypothetical protein	ZK856.5 CE38478 WBGene00014106 status:Partially_confirmed TR:Q23640 protein_id:CAA94853.4	WT	-	-	-	-
BMC02368	bm.00589	2.2414	0.00835023		Bm1_42170	NAD dependent epimerase/dehydratase family protein	-	-	-	-	-	-
14954.m01641	BMX4868	3.74393	0.00457174	CG12904-PA, putative	Bm1_30880	CG12904-PA, putative	F08B12.3c CE38315 WBGene00004831 locus:slo-2 status:Confirmed TR:Q565B7 protein_id:CAI79159.1	WT	ref|XP_001517416.1| PREDICTED: similar to potassium channel subunit [Ornithorhynchus anatinus]	-	-	-
CB289844	BMX10603	3.36276	0.00282235		#N/A	#N/A	-	-	-	-	-	-
14977.m04987	BMX6978	2.87832	0.00385311	small GTP-binding protein domain containing protein	Bm1_43695	small GTP-binding protein domain containing protein	C54A12.4 CE39342 WBGene00016911 locus:drn-1 RAS-related protein status:Partially_confirmed TR:Q09930 protein_id:AAA68305.2	WT	gb|EAA04824.4| AGAP005302-PA [Anopheles gambiae str. PEST]	protein transport (GO:0015031) small GTPase mediated signal transduction (GO:0007264)	intracellular (GO:0005622)	GTP binding (GO:0005525)
BU781344	BMX10550	2.70253	0.00371455		#N/A	#N/A	-	-	-	-	-	-
BMC06002	bm.02369	3.0417	0.00136006	ref|NP_499191.1| Temporarily Assigned Gene name family member (tag-76) [Caenorhabditis elegans] >sp|P34681|TAG76_CAEEL Putative protein tag-76 >emb|CAA82941.1| Hypothetical protein ZK757.3a [Caenorhabditis elegans] >emb|CAA82389.1| Hypothetical protein ZK757.3a [Caenorhabditis elegans]	#N/A	#N/A	ZK757.3b CE24737 WBGene00006449 locus:tag-76 status:Partially_confirmed SW:P34681 protein_id:CAB54514.1	fat_content_reduced	ref|XP_696015.2| PREDICTED: similar to eukaryotic translation initiation factor 2C, 3 [Danio rerio]	-	-	-
14992.m10967	BMX8175	2.30509	0.00449491	hypothetical protein	Bm1_50965	hypothetical protein	ZC116.4 CE38474 WBGene00044214 status:Predicted TR:Q564Z4 protein_id:CAI79276.1	small Emb Gro	-	-	-	-
AW561804	BMX10484	2.84754	0.00543972		#N/A	#N/A	-	-	-	-	-	-
BMW01455.343	BMX11827	2.46405	0.00860171		#N/A	#N/A	-	-	-	-	-	-
14975.m04478	BMX6799	2.08045	0.00185958	hypothetical protein	Bm1_42680	hypothetical protein	-	-	-	-	-	-
14972.m07181	BMX5918	2.83792	0.00711425	hypothetical protein	Bm1_37435	hypothetical protein	-	-	-	-	-	-
AI110264	BMX10189	2.00527	0.00822076	ref|NP_498245.2| related to Islet cell Diabetes Autoantigen family member (ida-1) [Caenorhabditis elegans] >gb|AAK14908.1|AF126740_1 IA2 [Caenorhabditis elegans] >gb|AAD31046.2|U28971_8 Related to islet cell diabetes autoantigen protein 1 [Caenorhabditis elegans] >emb|CAB52188.1| IDA-1 protein [Caenorhabditis elegans]	#N/A	#N/A	B0244.2 CE31867 WBGene00002048 locus:ida-1 protein tyrosine phosphatase status:Confirmed TR:Q09962 protein_id:AAD31046.2	WT	-	-	-	-
15545.m00011	BMX9227	2.02492	0.000131054	hypothetical protein	Bm1_57555	hypothetical protein	Y38E10A.24 CE21605 WBGene00012602 status:Confirmed TR:Q9NAI7 protein_id:CAB54416.1	Clr Sck Emb Gro	-	-	-	-
12557.m00010	BMX188	2.1887	0.000137474	hypothetical protein	Bm1_01310	hypothetical protein	Y47D3A.22 CE32261 WBGene00012933 status:Partially_confirmed TR:Q9U2C5 protein_id:CAB57896.3	WT	dbj|BAC35245.1| unnamed protein product [Mus musculus]			zinc ion binding (GO:0008270) protein binding (GO:0005515)
15119.m00057	BMX8689	3.11597	0.00149122	hypothetical protein	Bm1_54040	hypothetical protein	-	-	-	-	-	-
N94669	BMX10929	2.11375	0.00647898		#N/A	#N/A	-	-	-	-	-	-
BMC03914	bm.00967	2.57075	0.00632814		#N/A	#N/A	-	-	-	-	-	-
BU781246	BMX10545	2.10044	0.00516246		#N/A	#N/A	-	-	-	-	-	-
14992.m10861	BMX8087	3.05181	0.00767465	hypothetical protein	Bm1_50440	hypothetical protein	-	-	-	-	-	-
AA680465	BMX9793	2.4251	0.00642188		#N/A	#N/A	-	-	-	-	-	-
BMC03592	bm.00905	0.492124	0.00366541		#N/A	#N/A	-	-	-	-	-	-
BMC01093	bm.00329	0.487003	0.000964308	sp|P10247|HG2A_RAT H-2 class II histocompatibility antigen gamma chain (MHC class II-associated invariant chain) (Ia antigen-associated invariant chain) (Ii) (CD74 antigen) >emb|CAA32468.1| unnamed protein product [Rattus rattus]	#N/A	#N/A	-	-	gb|EDM14566.1| CD74 antigen (invariant polypeptide of major histocompatibility complex, class II antigen-associated), isoform CRA_d [Rattus norvegicus] >gb|EDM14567.1| CD74 antigen (invariant polypeptide of major histocompatibility complex, class II antigen-associated), isoform CRA_d [Rattus norvegicus]	immune response (GO:0006955)	membrane (GO:0016020)
BMC04181	bm.01025	0.473932	0.00379909		#N/A	#N/A	-	-	-	-	-	-
14990.m07680	BMX7666	0.491526	0.00436877	hypothetical protein	Bm1_47805	hypothetical protein	F15D3.1a CE27129 WBGene00001131 locus:dys-1 dystrophin status:Confirmed SW:Q9TW65 protein_id:CAB61005.2	Ric	ref|XP_001305956.1| viral A-type inclusion protein, putative [Trichomonas vaginalis G3] >gb|EAX93026.1| viral A-type inclusion protein, putative [Trichomonas vaginalis G3]	proteolysis (GO:0006508)	membrane (GO:0016020)	serine-type peptidase activity (GO:0008236)
14011.m00012	BMX2061	0.415648	0.00177793	conserved hypothetical protein	Bm1_13545	conserved hypothetical protein	C43C3.3 CE23591 WBGene00001124 locus:dyf-8 status:Partially_confirmed SW:Q09276 protein_id:CAA87330.2	WT	gb|AAX31280.1| putative dyf [Onchocerca volvulus]	-	-	-
14589.m00208	BMX3336	0.409675	0.00645977	Cuticle collagen sqt-1, putative	Bm1_21535	Cuticle collagen sqt-1, putative	ZK1248.2 CE02902 WBGene00000650 locus:col-74 status:Confirmed TR:Q23422 protein_id:AAC71083.1	WT	sp|P12114|SQT1_CAEEL Cuticle collagen sqt-1 (Protein squat-1) (Protein roller-5) >gb|AAA65468.1| collagen	phosphate transport (GO:0006817)	cytoplasm (GO:0005737)
BMC05846	bm.03569	0.186167	0.00933203		#N/A	#N/A	-	-	-	-	-	-
14972.m07235	BMX5965	0.442441	0.00327995	Diacylglycerol kinase protein 2, isoform b, putative	Bm1_37700	Diacylglycerol kinase protein 2, isoform b, putative	F46H6.2b CE34028 WBGene00000959 locus:dgk-2 status:Confirmed TR:Q7Z2A0 protein_id:AAP40527.1	WT	emb|CAG04133.1| unnamed protein product [Tetraodon nigroviridis]	protein kinase C activation (GO:0007205)		diacylglycerol kinase activity (GO:0004143)
14972.m07368	BMX6068	0.371273	0.00253634	#N/A	Bm1_38350	PDZ domain containing 8, putative	C53B4.4d CE37334 WBGene00008274 status:Partially_confirmed TR:Q5WRP6 protein_id:CAH60786.1	Ric	ref|XP_217651.2| PREDICTED: similar to PDZ domain containing 8 [Rattus norvegicus] >ref|XP_001065472.1| PREDICTED: similar to PDZ domain containing 8 [Rattus norvegicus] >gb|EDL94558.1| PDZ domain containing 8 (predicted) [Rattus norvegicus]	intracellular signaling cascade (GO:0007242)
AA032128	BMX9260	0.451246	0.00220145		Bm1_31135	hypothetical protein	-	-	-	-	-	-
BMC04492	bm.01082	0.295816	0.00153689		#N/A	#N/A	-	-	-	-	-	-
BMC12285	bm.03131	0.363119	0.00614435	sp|P49149|RL3_TOXCA 60S ribosomal protein L3 >gb|AAA92285.1| ribosomal protein L3	#N/A	#N/A	F13B10.2a CE05598 WBGene00004414 locus:rpl-3 60S ribosomal protein L3 status:Confirmed SW:P50880 protein_id:CAA90183.1	Lva Sck Emb Ste	sp|P49149|RL3_TOXCA 60S ribosomal protein L3 >gb|AAA92285.1| ribosomal protein L3	protein biosynthesis (GO:0006412)	ribosome (GO:0005840) intracellular (GO:0005622)	structural constituent of ribosome (GO:0003735)
14972.m07193	BMX5928	0.363731	0.00342603	conserved hypothetical protein	Bm1_37495	conserved hypothetical protein	F09B12.1a CE23633 WBGene00008605 locus:mlt-9 status:Partially_confirmed TR:Q9U3K3 protein_id:CAB54204.1	Prl Mlt Lvl Unc Lva Sck reduced_brood_size Gro	-		membrane (GO:0016020)
15330.m00020	BMX9002	0.382457	0.00448984	failed axon connections protein, putative	Bm1_56040	failed axon connections protein, putative	Y57A10A.26 CE22631 WBGene00013266 status:Confirmed TR:Q9NA74 protein_id:CAB55031.1	WT	ref|XP_968396.1| PREDICTED: similar to CG4609-PC, isoform C [Tribolium castaneum]			serine-type endopeptidase inhibitor activity (GO:0004867)
BMC01199	bm.00347	0.349227	0.00364745		#N/A	#N/A	-	-	-	-	-	-
14928.m00206	BMX4434	0.439015	0.00952783	hypothetical protein	Bm1_28295	hypothetical protein	-	-	-	-	-	-
13456.m00013	BMX1397	0.415527	0.00553172	Thyroglobulin type-1 repeat family protein	Bm1_09195	Thyroglobulin type-1 repeat family protein	W01F3.3 CE40239 WBGene00012186 locus:mlt-11 Kunitz\/Bovine pancreatic trypsin inhibitor domain (10 domains), Thyroglobulin type-1 repeat status:Partially_confirmed TR:O45881 protein_id:CAB07294.2	Lva Emb Unc transgene_subcellular_localization_abnormal	gb|AAF02722.1|AF184891_1 equistatin precursor [Actinia equina] >gb|AAO12123.1| equistatin [synthetic construct]			serine-type endopeptidase inhibitor activity (GO:0004867)
BMC07049	bm.01472	0.420956	0.00418405	emb|CAE58820.1| Hypothetical protein CBG02030 [Caenorhabditis briggsae]	Bm1_40370	LD36024p, putative	F53B3.5 CE30142 WBGene00018743 status:Partially_confirmed TR:Q20713 protein_id:AAA81408.2	WT	ref|XP_312594.1| ENSANGP00000014982 [Anopheles gambiae str. PEST] >gb|EAA07877.2| AGAP002361-PA [Anopheles gambiae str. PEST]	-	-	-
AA585497	BMX9741	0.396457	0.00141748		Bm1_35545	hypothetical protein	-	-	-	-	-	-
13000.m00011	BMX656	0.388885	0.00198297	#N/A	Bm1_19540	Zinc finger, C2H2 type family protein	F13D11.2b CE23646 WBGene00001824 locus:hbl-1 status:Confirmed TR:Q27GU0 protein_id:ABD63235.1	Dpy Let Egl precocious_alae Emb Pvl Lvl Unc Bmd Lva unclassified	emb|CAJ78430.1| hypothetical protein [Platynereis dumerilii]	glycolysis (GO:0006096)	intracellular (GO:0005622)	NAD binding (GO:0051287) zinc ion binding (GO:0008270) nucleic acid binding (GO:0003676) glyceraldehyde-3-phosphate dehydrogenase (phosphorylating) activity (GO:0004365)
BMC12059	bm.03423	0.491383	0.00591481		Bm1_48120	hypothetical protein	-	-	-	-	-	-
14284.m00379	BMX2658	0.386642	0.00270249	Fasciclin domain containing protein	Bm1_17270	Fasciclin domain containing protein	-	-	-	-	-	-
BMC00903	bm.00277	0.474127	0.00277656	gb|AAG09305.3|AF178439_1 embryonic fatty acid-binding protein Bm-FAB-1 [Brugia malayi] >gb|AAR21213.1| FAB1 [Brugia malayi]	#N/A	#N/A	F40F4.4b CE39932 WBGene00002255 locus:lbp-3 status:Confirmed TR:Q27GU2 protein_id:ABD63223.1	WT	gb|AAG09305.3|AF178439_1 embryonic fatty acid-binding protein Bm-FAB-1 [Brugia malayi] >gb|AAR21213.1| FAB1 [Brugia malayi]	transport (GO:0006810)		lipid binding (GO:0008289) binding (GO:0005488)
13058.m00015	BMX695	0.440574	0.000587109	Helix-loop-helix DNA-binding domain containing protein	Bm1_04725	Helix-loop-helix DNA-binding domain containing protein	M05B5.5a CE06191 WBGene00001949 locus:hlh-2 transcription factor E2-A like status:Confirmed TR:Q17588 protein_id:CAA95837.1	distal_tip_cell_migration_abnormal Emb Pvl Lvl Unc Bmd unclassified transgene_expression_reduced Stp	gb|AAC13874.1| transcription factor E12/47 homolog	regulation of transcription (GO:0045449)	nucleus (GO:0005634)	transcription regulator activity (GO:0030528)
14253.m00153	BMX2572	0.460188	0.00517342	Homeobox domain containing protein	Bm1_16750	Homeobox domain containing protein	C37E2.4 CE08623 WBGene00000457 locus:ceh-36 Homeobox domain status:Partially_confirmed	WT	dbj|BAA24679.1| otx/orthodenticle related homeoprotein [Halocynthia roretzi]	regulation of transcription, DNA-dependent (GO:0006355) regulation of transcription (GO:0045449)	nucleus (GO:0005634)	sequence-specific DNA binding (GO:0043565) transcription factor activity (GO:0003700) DNA binding (GO:0003677)
14700.m00144	BMX3736	0.425479	0.00438064	Cadherin cytoplasmic region family protein	Bm1_24010	Cadherin cytoplasmic region family protein	W02B9.1a CE25133 WBGene00001980 locus:hmr-1 Cadherin, Laminin G domain status:Confirmed SW:Q967F4 protein_id:CAB61036.1	Dpy Bmd unclassified Emb Unc Ste	dbj|BAD91058.1| At-cadherin [Achaearanea tepidariorum]	homophilic cell adhesion (GO:0007156)	membrane (GO:0016020)	calcium ion binding (GO:0005509)
BMW01021.427	BMX11657	0.133351	0.00486929	gb|AAC38975.1| NADH dehydrogenase subunit 5 [Bodo saltans]	#N/A	#N/A	-	-	-	-	-	-
R86410	BMX10977	0.42853	0.00680464		Bm1_52065	hypothetical protein	-	-	-	-	-	-
14992.m11071	BMX8266	0.25418	0.00744327	hypothetical protein	Bm1_51460	hypothetical protein	T19C4.1 CE06465 WBGene00011838 status:Partially_confirmed TR:Q22570 protein_id:CAA99917.1	WT	-	-	-	-
14992.m10953	BMX8163	0.247092	0.000205028	Cuticle collagen 1 precursor, putative	#N/A	#N/A	F23H12.4 CE05707 WBGene00005018 locus:sqt-3 collagen status:Confirmed	Dpy Emb Lvl Unc Rol Bmd Lva Sck reduced_brood_size	gb|AAA27985.1| alpha-collagen	phosphate transport (GO:0006817)	cytoplasm (GO:0005737)	structural constituent of cuticle (GO:0042302)
AA228553	BMX9449	0.448483	0.00590058		#N/A	#N/A	-	-	-	-	-	-
14619.m00057	BMX3469	0.337368	0.00818894	DB module family protein	Bm1_22360	DB module family protein	C25G4.10 CE28206 WBGene00007736 fibronectin status:Partially_confirmed SW:O18023 protein_id:CAB05615.2	WT	ref|XP_309294.3| ENSANGP00000017973 [Anopheles gambiae str. PEST]	-	-	-
BE758486	BMX10528	0.171939	0.000190395	ref|YP_198371.1| Preprotein translocase subunit SecB	#N/A	#N/A	-	-	ref|YP_198371.1| Preprotein translocase subunit SecB	protein transport (GO:0015031) protein tetramerization (GO:0051262)		unfolded protein binding (GO:0051082)
BMC00320	bm.00132	0.318214	0.00644654	emb|CAE70833.1| Hypothetical protein CBG17613 [Caenorhabditis briggsae]	Bm1_10535	hypothetical protein	F13E9.11a CE35471 WBGene00008760 status:Partially_confirmed TR:Q95NK9 protein_id:CAC42340.2	WT	ref|XP_001636436.1| predicted protein [Nematostella vectensis] >gb|EDO44373.1| predicted protein [Nematostella vectensis]	-	-	-
BMC02272	bm.00567	0.376539	0.0019872		#N/A	#N/A	-	-	-	-	-	-
14992.m11243	BMX8408	0.428097	0.00806262	Trafficking protein particle complex subunit 6B., putative	Bm1_52295	hypothetical protein	K08H10.9 CE18881 WBGene00010699 status:Confirmed TR:Q9XU81 protein_id:CAB05547.1	WT	ref|NP_001033223.1| hypothetical protein LOC521470 [Bos taurus] >ref|NP_001073005.1| trafficking protein particle complex 6B isoform 1 [Homo sapiens] >ref|XP_537419.1| PREDICTED: similar to Trafficking protein particle complex subunit 6B [Canis familiaris] >ref|XP_001092941.1| PREDICTED: trafficking protein particle complex 6B [Macaca mulatta] >ref|XP_509918.2| PREDICTED: hypothetical protein iso…	-	-	-
BMC02383	bm.00595	0.444316	0.000692955	ref|NP_501743.1| T13F2.8 [Caenorhabditis elegans] >sp|Q94051|CAV1_CAEEL Caveolin-1 >gb|AAB48388.1| caveolin >emb|CAB03359.1| Hypothetical protein T13F2.8 [Caenorhabditis elegans]	Bm1_36280	Caveolin-1, putative	T13F2.8 CE13633 WBGene00000301 locus:cav-1 caveolin status:Confirmed SW:Q94051 protein_id:CAB03359.1	WT	emb|CAL33865.1| caveolin-1 [Trichinella spiralis]		caveolar membrane (GO:0016599)
BMC12501	bm.03540	0.401163	0.00781599	hypothetical protein	Bm1_02070	hypothetical protein	-	-				serine-type endopeptidase inhibitor activity (GO:0004867)
14916.m00495	BMX4326	0.342603	0.00310566	failed axon connections protein, putative	Bm1_27605	failed axon connections protein, putative	Y57A10A.26 CE22631 WBGene00013266 status:Confirmed TR:Q9NA74 protein_id:CAB55031.1	WT	ref|XP_001606801.1| PREDICTED: similar to GA18298-PA [Nasonia vitripennis]	-	-	-
BMC03831	bm.00959	0.317316	0.00297203		#N/A	#N/A	-	-	-	-	-	-
12526.m00074	BMX156	0.392048	0.00596407	Ammonium Transporter Family protein	Bm1_01070	Ammonium Transporter Family protein	F08F3.3 CE09259 WBGene00004358 locus:rhr-1 blood group RH(D) polypeptide status:Confirmed TR:Q22947 protein_id:AAB04874.1	Emb	ref|XP_321046.3| ENSANGP00000007850 [Anopheles gambiae str. PEST] >gb|AAP47144.1| Rh-like glycoprotein [Anopheles gambiae] >gb|EAA01247.4| AGAP002011-PA [Anopheles gambiae str. PEST]		membrane (GO:0016020)
13785.m00207	BMX1802	0.487082	0.00686535	hypothetical protein	Bm1_11840	hypothetical protein	K07B1.6a CE11886 WBGene00019466 status:Confirmed TR:O01885 protein_id:AAB54242.1	Lva	-	-	-	-
14619.m00058	BMX3470	0.428456	0.00637219	DB module family protein	Bm1_22360	DB module family protein	C25G4.10 CE28206 WBGene00007736 fibronectin status:Partially_confirmed SW:O18023 protein_id:CAB05615.2	WT	gb|EAT45598.1| conserved hypothetical protein [Aedes aegypti]	-	-	-
BMC11650	bm.01673	0.0608252	0.00312264	ref|NP_001008.1| ribosomal protein S13 [Homo sapiens] >ref|NP_080809.1| ribosomal protein S13 [Mus musculus] >ref|NP_569116.1| ribosomal protein S13 [Rattus norvegicus] >ref|NP_001001783.1| ribosomal protein S13 [Gallus gallus] >ref|XP_508306.1| PREDICTED: hypothetical protein [Pan troglodytes] >ref|NP_001020513.1| ribosomal protein S13 [Bos taurus] >ref|XP_852037.1| PREDICTED: similar to ribosom…	#N/A	#N/A	C16A3.9 CE04009 WBGene00004482 locus:rps-13 40S ribosomal protein S13 status:Confirmed SW:P51404 protein_id:AAB47594.1	Lva Emb Ste reduced_brood_size	gb|AAH11192.1| Rps13 protein [Mus musculus] >gb|EDL17099.1| mCG123365, isoform CRA_a [Mus musculus] >gb|EDM17736.1| rCG39658, isoform CRA_a [Rattus norvegicus]	protein biosynthesis (GO:0006412)	ribosome (GO:0005840) intracellular (GO:0005622)	structural constituent of ribosome (GO:0003735)
BMC03794	bm.00953	0.0504052	1.56257e-05	ref|NP_497894.1| R07E5.13 [Caenorhabditis elegans] >sp|Q21828|YNFD_CAEEL UPF0041 protein R07E5.13 >emb|CAA83622.1| Hypothetical protein R07E5.13 [Caenorhabditis elegans]	#N/A	#N/A	R07E5.13 CE00659 WBGene00011119 status:Partially_confirmed SW:Q21828 protein_id:CAA83622.1	WT	ref|XP_001630771.1| predicted protein [Nematostella vectensis] >gb|EDO38708.1| predicted protein [Nematostella vectensis]			molecular function unknown (GO:0005554)
BMC01609	bm.00421	0.336645	0.00126384	ref|XP_900402.1| PREDICTED: H3 histone, family 3B [Mus musculus] >ref|XP_920942.1| PREDICTED: similar to H3 histone, family 3B [Mus musculus] >ref|XP_997245.1| PREDICTED: similar to H3 histone, family 3B [Mus musculus]	#N/A	#N/A	F45E1.6 CE01943 WBGene00001945 locus:his-71 Histone H3 status:Confirmed SW:Q10453 protein_id:AAB04902.1	Bmd spontaneous_mutation_rate_increased Emb Lvl Gro	ref|XP_001608164.1| PREDICTED: hypothetical protein isoform 1 [Nasonia vitripennis]	nucleosome assembly (GO:0006334) chromosome organization and biogenesis (sensu Eukaryota) (GO:0007001)	nucleus (GO:0005634) nucleosome (GO:0000786)	DNA binding (GO:0003677)
14296.m00064	BMX2693	0.266462	0.00264993	collagen, putative	Bm1_17475	collagen, putative	-	-	-	-	-	-
14990.m07793	BMX7758	0.401819	0.00113603	Splicing factor, arginine/serine-rich 4, putative	Bm1_48350	Splicing factor, arginine/serine-rich 4, putative	-	-	-	-	-	-
BMC02188	bm.00554	0.302841	0.0022002	ref|NP_694914.1| NADH dehydrogenase subunit 5 [Brugia malayi] >gb|AAN17815.1| NADH dehydrogenase subunit 5 [Brugia malayi]	#N/A	#N/A	MTCE.35 CE35353 WBGene00010967 NADH dehydrogenase ND5 status:Confirmed protein_id:CAA38162.1.	-	ref|NP_694914.1| NADH dehydrogenase subunit 5 [Brugia malayi] >gb|AAN17815.1| NADH dehydrogenase subunit 5 [Brugia malayi]	protein biosynthesis (GO:0006412)	ribosome (GO:0005840) intracellular (GO:0005622)	structural constituent of ribosome (GO:0003735)
AA675760	BMX9788	0.265226	2.08888e-05		#N/A	#N/A	-	-	-	-	-	-
AA841153	BMX9848	0.4153	0.00389662		#N/A	#N/A	-	-	-	-	-	-
13447.m00020	BMX1389	0.360608	0.00334212	hypothetical protein	Bm1_09135	hypothetical protein	-	-	-	-	-	-
14977.m04946	BMX6940	0.283178	0.00158537	hypothetical protein	Bm1_43500	hypothetical protein	-	-	-	-	-	-
H21273	BMX10757	0.424992	0.00565287	gb|AAV34844.1| ribosomal protein L32 [Bombyx mori]	#N/A	#N/A	T24B8.1 CE03709 WBGene00004446 locus:rpl-32 60S ribosomal protein L32 status:Confirmed TR:Q22716 protein_id:CAA92757.1	Lva Ste	gb|ABS57448.1| ribosomal protein L32 [Heliconius melpomene]	protein biosynthesis (GO:0006412)	ribosome (GO:0005840) intracellular (GO:0005622)	structural constituent of ribosome (GO:0003735)
AA841778	BMX9922	0.322133	0.00781146		Bm1_43500	hypothetical protein	-	-	-	-	-	-
AA109462	BMX9336	0.401372	0.00511527	gb|AAD01597.1| peptidyl-prolyl cis-trans isomerase [Brugia malayi]	Bm1_56870	FKBP-type peptidyl-prolyl cis-trans isomerase-59, BmFKBP59	F31D4.3 CE15929 WBGene00001431 locus:fkb-6 FKBP-type peptidyl-prolyl cis-trans isomerases status:Confirmed TR:O45418 protein_id:CAB07371.1	Emb Rup	gb|AAD01597.1| peptidyl-prolyl cis-trans isomerase [Brugia malayi]	-	-	-
14845.m00009	BMX4175	0.295904	0.00122279	collagen, putative	Bm1_26670	collagen, putative	F54C9.4 CE20864 WBGene00000615 locus:col-38 collagen status:Confirmed TR:Q20754 protein_id:CAA90250.1	Dpy	gb|AAQ91576.1| collagen-like protein 3 [Streptococcus equi] >gb|ABA41498.1| collagen-like protein H [Streptococcus equi subsp. equi]	phosphate transport (GO:0006817)	cytoplasm (GO:0005737)
15377.m00007	BMX9051	0.211599	0.00174761	alpha-1 collagen type IX, putative	Bm1_56350	alpha-1 collagen type IX, putative	F22D6.10 CE05691 WBGene00000636 locus:col-60 collagen status:Partially_confirmed TR:Q19725 protein_id:CAA95812.1	developmental_delay_postembryonic	gb|AAA48706.1| alpha-1 collagen type IX	phosphate transport (GO:0006817)	cytoplasm (GO:0005737)
AA661353	BMX9780	0.0963183	0.000428481	ref|YP_067166.1| hypothetical protein RT0201 [Rickettsia typhi str. Wilmington] >gb|AAU03684.1| conserved hypothetical protein [Rickettsia typhi str. Wilmington]	#N/A	#N/A	-	-	ref|YP_067166.1| hypothetical protein RT0201 [Rickettsia typhi str. Wilmington] >gb|AAU03684.1| conserved hypothetical protein [Rickettsia typhi str. Wilmington]	-	-	-
14923.m00295	BMX4409	0.46387	0.00327976	conserved hypothetical protein	Bm1_28115	conserved hypothetical protein	R09E12.3 CE12646 WBGene00019983 status:Confirmed TR:O16259 protein_id:AAG24172.1	WT	ref|NP_001036957.1| Hsc70/Hsp90-organizing protein HOP [Bombyx mori] >dbj|BAD90844.1| Hsc70/Hsp90-organizing protein HOP [Bombyx mori]			binding (GO:0005488)
BMC03726	bm.00935	0.143048	0.00026461	ref|NP_500138.1| Y38C1BA.3 [Caenorhabditis elegans] >gb|AAF60502.1| Collagen protein 109 [Caenorhabditis elegans]	#N/A	#N/A	Y38C1BA.3 CE21569 WBGene00000683 locus:col-109 collagen status:Confirmed TR:Q9N527 protein_id:AAF60502.1	WT	gb|AAA27985.1| alpha-collagen	phosphate transport (GO:0006817)	cytoplasm (GO:0005737)	structural constituent of cuticle (GO:0042302)
14296.m00063	BMX2692	0.281129	0.000828064	collagen, putative	Bm1_00775	collagen, putative	T10B10.1 CE06399 WBGene00000618 locus:col-41 collagen status:Confirmed TR:Q22369 protein_id:CAA96674.1	Dpy	ref|YP_794068.1| putative long tail fiber protein [Stx2-converting phage 86] >dbj|BAF34053.1| putative long tail fiber protein [Stx2-converting bacteriophage 86]	phosphate transport (GO:0006817)	cytoplasm (GO:0005737)
14296.m00062	BMX2691	0.327834	0.00166772	#N/A	Bm1_02670	collagen, putative	F29C4.8 CE34300 WBGene00000674 locus:col-99 status:Partially_confirmed SW:O76368 protein_id:AAC19194.2	WT	ref|NP_001001135.1| cyanogen bromide [Bos taurus] >gb|AAA30436.2|AAA30436 cyanogen bromide [Bos taurus]	phosphate transport (GO:0006817)	cytoplasm (GO:0005737)
12719.m00015	BMX401	0.26104	0.00267749	collagen, putative	Bm1_02670	collagen, putative	-	-	-	phosphate transport (GO:0006817)	cytoplasm (GO:0005737)
14296.m00065	BMX2694	0.251991	6.05549e-05	collagen, putative	Bm1_17480	collagen, putative	K04H4.1b CE36390 WBGene00001263 locus:emb-9 collagen status:Partially_confirmed SW:P17139 protein_id:CAE52901.2	Lva Emb Unc Ste Adl developmental_delay_postembryonic Gro	ref|NP_001095450.1| hypothetical protein LOC513804 [Bos taurus] >gb|AAI49237.1| MGC155048 protein [Bos taurus]	phosphate transport (GO:0006817)	cytoplasm (GO:0005737)
BMC06210	bm.01327	0.227484	0.00139383		#N/A	#N/A	-	-	-	-	-	-
12495.m00012	BMX108	0.255107	0.00899231	collagen, putative	Bm1_00775	collagen, putative	T14B4.7a CE26000 WBGene00001072 locus:dpy-10 status:Confirmed SW:P35800 protein_id:AAK31556.2	Dpy Pch Slu transgene_expression_increased	gb|AAB30261.1| collagen-like protein [Onchocerca volvulus]	phosphate transport (GO:0006817)	cytoplasm (GO:0005737)
BMC12477	bm.03534	0.365922	0.00993648	gb|ABD39382.1| putative galectin protein 140 [Angiostrongylus cantonensis]	Bm1_55930	Nematode cuticle collagen N-terminal domain containing protein	C29E4.1 CE00083 WBGene00000665 locus:col-90 Cuticle collagen status:Confirmed SW:P34340 protein_id:AAA27958.1	Dpy	gb|ABD39382.1| putative galectin protein 140 [Angiostrongylus cantonensis]	phosphate transport (GO:0006817)	cytoplasm (GO:0005737)	structural constituent of cuticle (GO:0042302)
14472.m00077	BMX3076	0.474629	0.000650653	retinitis pigmentosa GTPase regulator, putative	Bm1_19935	retinitis pigmentosa GTPase regulator, putative	T24B8.3a CE35910 WBGene00011977 status:Confirmed TR:Q22719 protein_id:CAA92760.2	WT	gb|EAU88035.1| predicted protein [Coprinopsis cinerea okayama7#130]	-	-	-
BMC02493	bm.00627	0.216798	0.0043709		#N/A	#N/A	-	-	-	-	-	-
BMC05233	bm.01176	0.217844	0.000637744		#N/A	#N/A	-	-	-	-	-	-
BMC01734	bm.03246	0.326724	0.000889402	gb|AAG31479.1| 60S acidic ribosomal protein-like protein [Wuchereria bancrofti]	Bm1_31485	60S acidic ribosomal protein P0, putative	-	-	gb|ABF69508.1| acidic ribosomal protein 0 [Brugia malayi]	translational elongation (GO:0006414)	ribosome (GO:0005840) intracellular (GO:0005622)	structural constituent of ribosome (GO:0003735)
BMC12182	bm.03457	0.226104	0.00219691	gb|AAC47629.1| unknown [Brugia malayi]	#N/A	#N/A	-	-	gb|AAC47629.1| unknown [Brugia malayi]	-	-	-
BMC01965	bm.03253	0.246444	0.000780597	gb|AAC47629.1| unknown [Brugia malayi]	#N/A	#N/A	-	-	gb|AAC47629.1| unknown [Brugia malayi]	-	-	-
BMC05922	bm.03319	0.432647	0.000100117	ref|YP_859594.1| conserved hypothetical protein [Escherichia coli APEC O1] >gb|ABJ03470.1| conserved hypothetical protein [Escherichia coli APEC O1]	#N/A	#N/A	-	-	gb|ABJ03470.1| conserved hypothetical protein [Escherichia coli APEC O1]	carbohydrate metabolism (GO:0005975)		hydrolase activity, hydrolyzing O-glycosyl compounds (GO:0004553)
BMC01096	bm.03228	0.330492	0.00047953	emb|CAJ30045.1| conserved hypothetical protein [Magnetospirillum gryphiswaldense]	#N/A	#N/A	-	-	emb|CAJ30045.1| conserved hypothetical protein [Magnetospirillum gryphiswaldense]	-	-	-
BMC03507	bm.00879	0.0251326	0.000460442	gb|ABH09321.1| leucine rich protein [Arachis hypogaea]	#N/A	#N/A	-	-	gb|ABH09321.1| leucine rich protein [Arachis hypogaea]	-	-	-
AA841926	BMX9935	0.0487907	7.30129e-06	gb|ABE87175.1| hypothetical protein MtrDRAFT_AC151668g16v1 [Medicago truncatula]	#N/A	#N/A	-	-	ref|YP_001152205.1| ORF58e [Pinus koraiensis] >gb|ABP35448.1| ORF58e [Pinus koraiensis]	-	-	-
BMC07973	bm.01569	0.207779	0.00138829	gb|AAV44205.1| unknow protein [Oryza sativa (japonica cultivar-group)]	#N/A	#N/A	-	-	gb|AAV44205.1| unknow protein [Oryza sativa (japonica cultivar-group)]	transport (GO:0006810)	membrane (GO:0016020)	transporter activity (GO:0005215)
BMC11139	bm.01655	0.150424	0.000187306	ref|ZP_00340573.1| hypothetical protein RakaH01001082 [Rickettsia akari str. Hartford]	#N/A	#N/A	-	-	ref|ZP_01772659.1| Hypothetical protein COLAER_01671 [Collinsella aerofaciens ATCC 25986] >ref|ZP_01772902.1| Hypothetical protein COLAER_01925 [Collinsella aerofaciens ATCC 25986] >ref|ZP_01773247.1| Hypothetical protein COLAER_02284 [Collinsella aerofaciens ATCC 25986] >gb|EBA38630.1| Hypothetical protein COLAER_02284 [Collinsella aerofaciens ATCC 25986] >gb|EBA38843.1| Hypothetical protein COL…	-	-	-
BMC03698	bm.00929	0.168105	0.000286001	emb|CAJ30045.1| conserved hypothetical protein [Magnetospirillum gryphiswaldense]	#N/A	#N/A	-	-	emb|CAJ30045.1| conserved hypothetical protein [Magnetospirillum gryphiswaldense]	-	-	-
BMC12386	bm.03514	0.15388	0.000325233	emb|CAJ30045.1| conserved hypothetical protein [Magnetospirillum gryphiswaldense]	#N/A	#N/A	-	-	emb|CAJ30045.1| conserved hypothetical protein [Magnetospirillum gryphiswaldense]	-	-	-
BMC03273	bm.00809	0.148398	0.0011017	ref|NP_780783.1| hypothetical protein CTC00065 [Clostridium tetani E88] >ref|NP_780805.1| hypothetical protein CTC00089 [Clostridium tetani E88] >ref|NP_780925.1| hypothetical protein CTC00214 [Clostridium tetani E88] >ref|NP_781232.1| hypothetical protein CTC00549 [Clostridium tetani E88] >gb|AAO34720.1| hypothetical protein CTC_00065 [Clostridium tetani E88] >gb|AAO34742.1| hypothetical protein…	#N/A	#N/A	-	-	gb|ABK60662.1| conserved hypothetical protein [Clostridium novyi NT] >gb|ABK60736.1| conserved hypothetical protein [Clostridium novyi NT] >gb|ABK60862.1| conserved hypothetical protein [Clostridium novyi NT] >gb|ABK61024.1| conserved hypothetical protein [Clostridium novyi NT] >gb|ABK61536.1| conserved hypothetical protein [Clostridium novyi NT] >gb|ABK62404.1| conserved hypothetical protein [Cl…	-	-	-
AA840846	BMX9813	0.0584385	2.08612e-05	gb|AAO09423.1|AE016800_28 Conserved hypothetical protein [Vibrio vulnificus CMCP6] >gb|AAO09429.1|AE016800_34 Conserved hypothetical protein [Vibrio vulnificus CMCP6] >gb|AAO09467.1|AE016800_72 Conserved hypothetical protein [Vibrio vulnificus CMCP6] >gb|AAO09547.1|AE016800_152 Orf122-like protein [Vibrio vulnificus CMCP6] >gb|AAO09648.1|AE016800_253 Chlorobium tepidum Orf122 like protein [Vibrio…	#N/A	#N/A	-	-	gb|AAO09423.1|AE016800_28 Conserved hypothetical protein [Vibrio vulnificus CMCP6] >gb|AAO09429.1|AE016800_34 Conserved hypothetical protein [Vibrio vulnificus CMCP6] >gb|AAO09467.1|AE016800_72 Conserved hypothetical protein [Vibrio vulnificus CMCP6] >gb|AAO09547.1|AE016800_152 Orf122-like protein [Vibrio vulnificus CMCP6] >gb|AAO09648.1|AE016800_253 Chlorobium tepidum Orf122 like protein [Vibrio…	-	-	-
Expression results were reported as normalized ratios of fluorescence units (FU) of the treated sample to control.
546 B. malayi genes were differentially expressed (≥ 2 fold, P ≤ 0.01). Up-regulated and down-regulated genes are shown in red and blue, respectively.
B. malayi homologs of C. elegans, observed RNAi phenotypes, Gene Ontology (GO) assignments for differentially expressed genes are listed in this table.
