# Supplementary material for: Effects of Doxycycline on gene expression in Wolbachia and Brugia malayi adult female worms in vivo
Source: J Biomed Sci. 2012 Feb 9;19(1):21. doi: 10.1186/1423-0127-19-21 (PMC3352068; doi:10.1186/1423-0127-19-21)
Supplement: Additional file 12 — Functional classification by KEGG of differentially expressed Brugia malayi genes after doxycycline treatment. This table shows summary of KEGG mappings for all Bm genes represented in V2-filarial array and for differentially expressed Bm genes. Pathways ranked by gene abundance are shown for all regulated genes. [file 1423-0127-19-21-S12.XLS]

## Sheet: Summary
Additional file 12
Pathway	Doxy_invivo_down		Doxy_invivo_up		BM_V2 array
	Genes	KOs	Genes	KOs	Genes	KOs
Total Mappings	26	24	34	25	2935	1386
1. Metabolism	9	7	6	6	1053	496
1.1 Carbohydrate Metabolism	0	0	2	2	339	118
Glycolysis / Gluconeogenesis	0	0	1	1	63	23
Citrate cycle (TCA cycle)	0	0	0	0	41	17
Pentose phosphate pathway	0	0	0	0	30	16
Pentose and glucuronate interconversions	0	0	0	0	13	7
Fructose and mannose metabolism	0	0	1	1	37	15
Galactose metabolism	0	0	0	0	18	9
Ascorbate and aldarate metabolism	0	0	0	0	7	3
Starch and sucrose metabolism	0	0	0	0	75	17
Aminosugars metabolism	0	0	0	0	26	11
Nucleotide sugars metabolism	0	0	0	0	22	7
Pyruvate metabolism	0	0	1	1	47	18
Glyoxylate and dicarboxylate metabolism	0	0	0	0	8	4
Propanoate metabolism	0	0	0	0	17	12
Butanoate metabolism	0	0	1	1	38	15
C5-Branched dibasic acid metabolism	0	0	0	0	3	2
Inositol metabolism	0	0	0	0	3	1
Inositol phosphate metabolism	0	0	0	0	51	10
1.10 Biosynthesis of Secondary Metabolites	0	0	0	0	45	23
Terpenoid biosynthesis	0	0	0	0	3	4
Diterpenoid biosynthesis	0	0	0	0	0	0
Monoterpenoid biosynthesis	0	0	0	0	0	0
Limonene and pinene degradation	0	0	0	0	14	5
Indole and ipecac alkaloid biosynthesis	0	0	0	0	1	1
Stilbene, coumarine and lignin biosynthesis	0	0	0	0	11	4
Flavonoid biosynthesis	0	0	0	0	0	0
Alkaloid biosynthesis I	0	0	0	0	3	3
Alkaloid biosynthesis II	0	0	0	0	14	4
Penicillins and cephalosporins biosynthesis	0	0	0	0	0	0
beta-Lactam resistance	0	0	0	0	0	0
Streptomycin biosynthesis	0	0	0	0	11	5
Tetracycline biosynthesis	0	0	0	0	1	1
Novobiocin biosynthesis	0	0	0	0	2	2
1.11 Xenobiotics Biodegradation and Metabolism	0	0	0	0	87	24
Caprolactam degradation	0	0	0	0	15	5
Biphenyl degradation	0	0	0	0	0	0
Toluene and xylene degradation	0	0	0	0	0	0
gamma-Hexachlorocyclohexane degradation	0	0	0	0	14	4
3-Chloroacrylic acid degradation	0	0	0	0	0	0
1,1,1-Trichloro-2,2-bis(4-chlorophenyl)ethane (DDT) degradation	0	0	0	0	0	0
2,4-Dichlorobenzoate degradation	0	0	0	0	1	1
1,2-Dichloroethane degradation	0	0	0	0	1	1
Tetrachloroethene degradation	0	0	0	0	6	2
Styrene degradation	0	0	0	0	0	0
1,4-Dichlorobenzene degradation	0	0	0	0	0	0
Nitrobenzene degradation	0	0	0	0	5	1
Ethylbenzene degradation	0	0	0	0	10	2
Fluorene degradation	0	0	0	0	4	2
Carbazole degradation	0	0	0	0	0	0
Benzoate degradation via CoA ligation	0	0	0	0	36	4
Benzoate degradation via hydroxylation	0	0	0	0	3	2
Atrazine degradation	0	0	0	0	0	0
Bisphenol A degradation	0	0	0	0	4	1
1- and 2-Methylnaphthalene degradation	0	0	0	0	12	3
Metabolism of xenobiotics by cytochrome P450	0	0	0	0	8	5
1.12 Enzyme Families	0	0	0	0	0	0
Cytochrome P450	0	0	0	0	0	0
1.2 Energy Metabolism	2	2	1	1	276	133
Oxidative phosphorylation	1	1	1	1	149	69
ATP synthesis	0	0	0	0	37	23
Photosynthesis	0	0	0	0	0	0
Carbon fixation	0	0	0	0	36	13
Reductive carboxylate cycle (CO2 fixation)	0	0	0	0	15	8
Methane metabolism	1	1	0	0	10	4
Nitrogen metabolism	0	0	0	0	16	9
Sulfur metabolism	0	0	0	0	2	3
ATPases	0	0	0	0	16	6
Pyruvate/Oxoglutarate oxidoreductases	0	0	0	0	0	0
1.3 Lipid Metabolism	0	0	0	0	117	69
Fatty acid biosynthesis	0	0	0	0	7	11
Fatty acid elongation in mitochondria	0	0	0	0	11	3
Fatty acid metabolism	0	0	0	0	25	12
Synthesis and degradation of ketone bodies	0	0	0	0	2	2
Biosynthesis of steroids	0	0	0	0	6	7
Bile acid biosynthesis	0	0	0	0	11	7
C21-Steroid hormone metabolism	0	0	0	0	0	0
Androgen and estrogen metabolism	0	0	0	0	7	3
Glycerolipid metabolism	0	0	0	0	24	11
Glycerophospholipid metabolism	0	0	0	0	43	21
Arachidonic acid metabolism	0	0	0	0	12	5
Linoleic acid metabolism	0	0	0	0	6	2
1.4 Nucleotide Metabolism	1	1	1	1	122	51
Purine metabolism	1	1	1	1	92	34
Pyrimidine metabolism	0	0	0	0	42	25
1.5 Amino Acid Metabolism	3	3	2	2	217	103
Glutamate metabolism	0	0	0	0	28	18
Alanine and aspartate metabolism	0	0	0	0	17	7
Glycine, serine and threonine metabolism	2	2	0	0	26	16
Methionine metabolism	0	0	0	0	14	6
Cysteine metabolism	0	0	0	0	9	5
Valine, leucine and isoleucine degradation	0	0	0	0	26	11
Valine, leucine and isoleucine biosynthesis	0	0	1	1	15	7
Lysine biosynthesis	0	0	0	0	2	2
Lysine degradation	1	1	0	0	46	14
Arginine and proline metabolism	1	1	0	0	29	16
Histidine metabolism	0	0	0	0	18	6
Tyrosine metabolism	0	0	1	1	28	11
Phenylalanine metabolism	0	0	0	0	23	8
Tryptophan metabolism	0	0	0	0	35	14
Phenylalanine, tyrosine and tryptophan biosynthesis	0	0	0	0	13	5
Urea cycle and metabolism of amino groups	0	0	0	0	8	6
1.6 Metabolism of Other Amino Acids	1	1	0	0	60	33
beta-Alanine metabolism	0	0	0	0	10	8
Taurine and hypotaurine metabolism	0	0	0	0	6	2
Aminophosphonate metabolism	0	0	0	0	8	4
Selenoamino acid metabolism	0	0	0	0	25	11
Cyanoamino acid metabolism	1	1	0	0	5	2
D-Glutamine and D-glutamate metabolism	0	0	0	0	4	2
D-Arginine and D-ornithine metabolism	0	0	0	0	0	0
D-Alanine metabolism	0	0	0	0	0	0
Glutathione metabolism	0	0	0	0	19	9
1.7 Glycan Biosynthesis and Metabolism	4	2	1	1	131	71
N-Glycan biosynthesis	0	0	0	0	44	23
High-mannose type N-glycan biosynthesis	0	0	0	0	8	2
N-Glycan degradation	0	0	1	1	10	6
O-Glycan biosynthesis	0	0	0	0	14	2
Chondroitin sulfate biosynthesis	0	0	0	0	2	2
Heparan sulfate biosynthesis	0	0	0	0	10	7
Keratan sulfate biosynthesis	0	0	0	0	1	1
Glycosaminoglycan degradation	0	0	0	0	5	3
Lipopolysaccharide biosynthesis	0	0	0	0	0	0
Peptidoglycan biosynthesis	0	0	0	0	0	0
Glycosylphosphatidylinositol(GPI)-anchor biosynthesis	0	0	0	0	12	11
Glycosphingolipid metabolism	0	0	0	0	24	10
Ganglioside biosynthesis	0	0	0	0	8	3
Globoside metabolism	0	0	0	0	8	4
Proteoglycans	4	2	0	0	15	5
Blood group glycolipid biosynthesis - lactoseries	0	0	0	0	1	1
Blood group glycolipid biosynthesis - neo-lactoseries	0	0	0	0	8	4
1.8 Biosynthesis of Polyketides and Nonribosomal Peptides	0	0	0	0	5	2
Biosynthesis of ansamycins	0	0	0	0	2	1
Biosynthesis of type II polyketide backbone	0	0	0	0	0	0
Biosynthesis of type II polyketide products	0	0	0	0	0	0
Polyketide sugar unit biosynthesis	0	0	0	0	3	1
Biosynthesis of siderophore group nonribosomal peptides	0	0	0	0	0	0
Biosynthesis of vancomycin group antibiotics	0	0	0	0	3	1
1.9 Metabolism of Cofactors and Vitamins	2	2	0	0	141	45
Thiamine metabolism	0	0	0	0	4	2
Riboflavin metabolism	0	0	0	0	16	4
Vitamin B6 metabolism	0	0	0	0	6	3
Nicotinate and nicotinamide metabolism	0	0	0	0	40	8
Pantothenate and CoA biosynthesis	0	0	0	0	12	8
Biotin metabolism	0	0	0	0	8	1
Folate biosynthesis	0	0	0	0	39	6
One carbon pool by folate	1	1	0	0	9	5
Retinol metabolism	0	0	0	0	2	1
Porphyrin and chlorophyll metabolism	0	0	0	0	14	7
Ubiquinone biosynthesis	1	1	0	0	7	6
2. Genetic Information Processing	13	13	5	4	795	388
2.1 Transcription	3	3	0	0	68	51
RNA polymerase	3	3	0	0	33	25
Basal transcription factors	0	0	0	0	27	20
HTH family transcriptional regulators	0	0	0	0	1	1
Other and unclassified family transcriptional regulators	0	0	0	0	3	2
Other transcription related proteins	0	0	0	0	4	3
2.2 Translation	7	7	1	1	396	169
Ribosome	6	6	1	1	233	84
Aminoacyl-tRNA biosynthesis	1	1	0	0	48	20
Translation factors	0	0	0	0	68	34
Other translation proteins	0	0	0	0	47	31
2.3 Folding, Sorting and Degradation	2	2	3	2	258	126
Protein export	1	1	0	0	15	12
Type II secretion system	0	0	0	0	1	1
Type III secretion system	0	0	0	0	0	0
Type IV secretion system	0	0	0	0	1	1
SNARE interactions in vesicular transport	0	0	0	0	21	16
Regulation of autophagy	0	0	0	0	12	10
Ubiquitin mediated proteolysis	0	0	0	0	40	24
Proteasome	0	0	0	0	60	36
Protein folding and associated processing	1	1	3	2	108	26
2.4 Replication and Repair	1	1	1	1	73	42
DNA polymerase	0	0	0	0	31	19
Replication complex	1	1	1	1	12	7
Other replication, recombination and repair proteins	0	0	0	0	32	18
3. Environmental Information Processing	4	4	19	12	619	313
3.1 Membrane Transport	1	1	10	3	96	34
ABC transporters	0	0	0	0	22	7
Phosphotransferase system (PTS)	0	0	0	0	0	0
Pores ion channels	0	0	0	0	16	4
Other ion-coupled transporters	1	1	1	1	28	13
Major facilitator superfamily (MFS)	0	0	9	2	28	8
Electron transfer carriers	0	0	0	0	1	1
Other transporters	0	0	0	0	1	1
3.2 Signal Transduction	0	0	1	1	295	160
Two-component system	0	0	0	0	1	1
MAPK signaling pathway	0	0	0	0	87	55
Wnt signaling pathway	0	0	0	0	66	42
Notch signaling pathway	0	0	1	1	28	15
Hedgehog signaling pathway	0	0	0	0	20	12
TGF-beta signaling pathway	0	0	0	0	35	21
VEGF signaling pathway	0	0	0	0	25	15
Jak-STAT signaling pathway	0	0	0	0	15	12
Calcium signaling pathway	0	0	0	0	41	19
Phosphatidylinositol signaling system	0	0	0	0	40	15
mTOR signaling pathway	0	0	0	0	33	18
3.3 Signaling Molecules and Interaction	3	3	8	8	275	139
Neuroactive ligand-receptor interaction	0	0	1	1	25	14
Cytokine-cytokine receptor interaction	0	0	0	0	5	5
ECM-receptor interaction	2	2	2	2	22	7
Cell adhesion molecules (CAMs)	0	0	0	0	11	7
Cytokines	0	0	0	0	2	2
Cytokine receptors	0	0	0	0	7	6
Nuclear receptors	0	0	0	0	9	7
GTP-binding proteins	0	0	2	2	78	34
G protein-coupled receptors	0	0	2	2	25	15
Ion channels	0	0	2	2	78	33
CAM ligands	2	2	2	2	29	14
CD molecules	1	1	0	0	40	25
4. Cellular Processes	4	4	4	4	536	259
4.1 Cell Motility	0	0	1	1	94	45
Bacterial chemotaxis	0	0	0	0	0	0
Flagellar assembly	0	0	0	0	0	0
Regulation of actin cytoskeleton	0	0	1	1	94	45
Bacterial motility proteins	0	0	0	0	0	0
4.2 Cell Growth and Death	0	0	0	0	118	72
Cell cycle	0	0	0	0	99	57
Apoptosis	0	0	0	0	10	7
Cell division	0	0	0	0	9	8
Sporulation	0	0	0	0	0	0
Germination	0	0	0	0	0	0
4.3 Cell Communication	3	3	2	2	208	90
Focal adhesion	3	3	2	2	102	45
Adherens junction	0	0	0	0	55	23
Tight junction	0	0	0	0	76	31
Gap junction	0	0	0	0	52	19
4.4 Endocrine System	0	0	0	0	112	56
Insulin signaling pathway	0	0	0	0	79	35
Adipocytokine signaling pathway	0	0	0	0	20	10
GnRH signaling pathway	0	0	0	0	39	22
4.5 Immune System	1	1	0	0	150	67
Hematopoietic cell lineage	0	0	0	0	2	2
Complement and coagulation cascades	0	0	0	0	4	2
Toll-like receptor signaling pathway	0	0	0	0	14	10
Natural killer cell mediated cytotoxicity	0	0	0	0	17	14
Antigen processing and presentation	1	1	0	0	61	17
T cell receptor signaling pathway	0	0	0	0	23	16
B cell receptor signaling pathway	0	0	0	0	14	10
Fc epsilon RI signaling pathway	0	0	0	0	19	12
Leukocyte transendothelial migration	0	0	0	0	46	20
4.6 Nervous System	0	0	1	1	46	22
Long-term potentiation	0	0	0	0	22	12
Long-term depression	0	0	1	1	28	14
4.7 Sensory System	0	0	0	0	19	8
Olfactory transduction	0	0	0	0	16	5
Taste transduction	0	0	0	0	5	4
4.8 Development	0	0	1	1	54	36
Dorso-ventral axis formation	0	0	1	1	17	10
Axon guidance	0	0	0	0	38	27
4.9 Behavior	0	0	0	0	8	3
Circadian rhythm	0	0	0	0	8	3
5. Human Diseases	0	0	1	1	97	46
5.1 Neurodegenerative Disorders	0	0	1	1	58	29
Alzheimer's disease	0	0	0	0	8	5
Parkinson's disease	0	0	1	1	17	7
Amyotrophic lateral sclerosis (ALS)	0	0	0	0	5	4
Huntington's disease	0	0	0	0	15	8
Dentatorubropallidoluysian atrophy (DRPLA)	0	0	0	0	3	2
Prion disease	0	0	0	0	10	3
5.2 Metabolic Disorders	0	0	0	0	42	18
Type I diabetes mellitus	0	0	0	0	12	5
Type II diabetes mellitus	0	0	0	0	16	6
Maturity onset diabetes of the young	0	0	0	0	14	7
7. Unclassified	1	1	3	2	327	101
7.1 Metabolism	0	0	2	1	169	62
Other carbohydrate metabolism	0	0	0	0	0	0
Other energy metabolism	0	0	0	0	4	3
Other lipid metabolism	0	0	0	0	3	1
Other nucleotide metabolism	0	0	0	0	7	3
Other amino acid metabolism	0	0	0	0	25	14
Other glycan biosynthesis and metabolism	0	0	0	0	0	0
Metabolism of other cofactors and vitamins	0	0	0	0	2	2
Biosynthesis and biodegradation of other secondary metabolites	0	0	0	0	0	0
Restriction enzyme	0	0	0	0	0	0
Other enzymes	0	0	2	1	128	39
7.2 Genetic Information Processing	0	0	0	0	6	6
Non-enzyme	0	0	0	0	6	6
7.3 Cellular Processes and Signaling	1	1	1	1	152	33
Inorganic ion transport and metabolism	0	0	0	0	10	6
Signal transduction mechanisms	0	0	1	1	132	20
Cell motility and secretion	0	0	0	0	3	2
Membrane and intracellular structural molecules	1	1	0	0	7	5
7.4 Poorly Characterized	0	0	0	0	0	0
General function prediction only	0	0	0	0	0	0
Function unknown	0	0	0	0	0	0
Number of differentially expressed Brugia malayi genes mapped in each pathway and their KEGG Ontologies (KO) compared to the complete gene set on the V2 array are shown in this table.

## Sheet: Down-regulated (Mapping)
Pathways mapped by down-regulated B. malayi genes after doxycycline treatment
Pathway	Pathway ID	# Genes_mapped	# KOs_mapped	Genes Mapped	KOs Mapped
1. Metabolism		9	7
1.1 Carbohydrate Metabolism		0	0
Glycolysis / Gluconeogenesis	ko00010	0	0
Citrate cycle (TCA cycle)	ko00020	0	0
Pentose phosphate pathway	ko00030	0	0
Pentose and glucuronate interconversions	ko00040	0	0
Fructose and mannose metabolism	ko00051	0	0
Galactose metabolism	ko00052	0	0
Ascorbate and aldarate metabolism	ko00053	0	0
Starch and sucrose metabolism	ko00500	0	0
Aminosugars metabolism	ko00530	0	0
Nucleotide sugars metabolism	ko00520	0	0
Pyruvate metabolism	ko00620	0	0
Glyoxylate and dicarboxylate metabolism	ko00630	0	0
Propanoate metabolism	ko00640	0	0
Butanoate metabolism	ko00650	0	0
C5-Branched dibasic acid metabolism	ko00660	0	0
Inositol metabolism	ko00031	0	0
Inositol phosphate metabolism	ko00562	0	0
1.10 Biosynthesis of Secondary Metabolites		0	0
Terpenoid biosynthesis	ko00900	0	0
Diterpenoid biosynthesis	ko00904	0	0
Monoterpenoid biosynthesis	ko00902	0	0
Limonene and pinene degradation	ko00903	0	0
Indole and ipecac alkaloid biosynthesis	ko00901	0	0
Stilbene, coumarine and lignin biosynthesis	ko00940	0	0
Flavonoid biosynthesis	ko00941	0	0
Alkaloid biosynthesis I	ko00950	0	0
Alkaloid biosynthesis II	ko00960	0	0
Penicillins and cephalosporins biosynthesis	ko00311	0	0
beta-Lactam resistance	ko00312	0	0
Streptomycin biosynthesis	ko00521	0	0
Tetracycline biosynthesis	ko00253	0	0
Novobiocin biosynthesis	ko00401	0	0
1.11 Xenobiotics Biodegradation and Metabolism		0	0
Caprolactam degradation	ko00930	0	0
Biphenyl degradation	ko00621	0	0
Toluene and xylene degradation	ko00622	0	0
gamma-Hexachlorocyclohexane degradation	ko00361	0	0
3-Chloroacrylic acid degradation	ko00641	0	0
1,1,1-Trichloro-2,2-bis(4-chlorophenyl)ethane (DDT) degradation	ko00351	0	0
2,4-Dichlorobenzoate degradation	ko00623	0	0
1,2-Dichloroethane degradation	ko00631	0	0
Tetrachloroethene degradation	ko00625	0	0
Styrene degradation	ko00643	0	0
1,4-Dichlorobenzene degradation	ko00627	0	0
Nitrobenzene degradation	ko00626	0	0
Ethylbenzene degradation	ko00642	0	0
Fluorene degradation	ko00628	0	0
Carbazole degradation	ko00629	0	0
Benzoate degradation via CoA ligation	ko00632	0	0
Benzoate degradation via hydroxylation	ko00362	0	0
Atrazine degradation	ko00791	0	0
Bisphenol A degradation	ko00363	0	0
1- and 2-Methylnaphthalene degradation	ko00624	0	0
Metabolism of xenobiotics by cytochrome P450	ko00980	0	0
1.12 Enzyme Families		0	0
Cytochrome P450		0	0
1.2 Energy Metabolism		2	2
Oxidative phosphorylation	ko00190	1	1	BMC07352	K00335
ATP synthesis	ko00193	0	0
Photosynthesis	ko00195	0	0
Carbon fixation	ko00710	0	0
Reductive carboxylate cycle (CO2 fixation)	ko00720	0	0
Methane metabolism	ko00680	1	1	BMC02641	K00600
Nitrogen metabolism	ko00910	0	0
Sulfur metabolism	ko00920	0	0
ATPases		0	0
Pyruvate/Oxoglutarate oxidoreductases		0	0
1.3 Lipid Metabolism		0	0
Fatty acid biosynthesis	ko00061	0	0
Fatty acid elongation in mitochondria	ko00062	0	0
Fatty acid metabolism	ko00071	0	0
Synthesis and degradation of ketone bodies	ko00072	0	0
Biosynthesis of steroids	ko00100	0	0
Bile acid biosynthesis	ko00120	0	0
C21-Steroid hormone metabolism	ko00140	0	0
Androgen and estrogen metabolism	ko00150	0	0
Glycerolipid metabolism	ko00561	0	0
Glycerophospholipid metabolism	ko00564	0	0
Arachidonic acid metabolism	ko00590	0	0
Linoleic acid metabolism	ko00591	0	0
1.4 Nucleotide Metabolism		1	1
Purine metabolism	ko00230	1	1	BMC03160	K00088
Pyrimidine metabolism	ko00240	0	0
1.5 Amino Acid Metabolism		3	3
Glutamate metabolism	ko00251	0	0
Alanine and aspartate metabolism	ko00252	0	0
Glycine, serine and threonine metabolism	ko00260	2	2	BMC02641 AA842209	K01868 K00600
Methionine metabolism	ko00271	0	0
Cysteine metabolism	ko00272	0	0
Valine, leucine and isoleucine degradation	ko00280	0	0
Valine, leucine and isoleucine biosynthesis	ko00290	0	0
Lysine biosynthesis	ko00300	0	0
Lysine degradation	ko00310	1	1	BMC02641	K00600
Arginine and proline metabolism	ko00330	1	1	BMC03244	K00472
Histidine metabolism	ko00340	0	0
Tyrosine metabolism	ko00350	0	0
Phenylalanine metabolism	ko00360	0	0
Tryptophan metabolism	ko00380	0	0
Phenylalanine, tyrosine and tryptophan biosynthesis	ko00400	0	0
Urea cycle and metabolism of amino groups	ko00220	0	0
1.6 Metabolism of Other Amino Acids		1	1
beta-Alanine metabolism	ko00410	0	0
Taurine and hypotaurine metabolism	ko00430	0	0
Aminophosphonate metabolism	ko00440	0	0
Selenoamino acid metabolism	ko00450	0	0
Cyanoamino acid metabolism	ko00460	1	1	BMC02641	K00600
D-Glutamine and D-glutamate metabolism	ko00471	0	0
D-Arginine and D-ornithine metabolism	ko00472	0	0
D-Alanine metabolism	ko00473	0	0
Glutathione metabolism	ko00480	0	0
1.7 Glycan Biosynthesis and Metabolism		4	2
N-Glycan biosynthesis	ko00510	0	0
High-mannose type N-glycan biosynthesis	ko00513	0	0
N-Glycan degradation	ko00511	0	0
O-Glycan biosynthesis	ko00512	0	0
Chondroitin sulfate biosynthesis	ko00532	0	0
Heparan sulfate biosynthesis	ko00534	0	0
Keratan sulfate biosynthesis	ko00533	0	0
Glycosaminoglycan degradation	ko00531	0	0
Lipopolysaccharide biosynthesis	ko00540	0	0
Peptidoglycan biosynthesis	ko00550	0	0
Glycosylphosphatidylinositol(GPI)-anchor biosynthesis	ko00563	0	0
Glycosphingolipid metabolism	ko00600	0	0
Ganglioside biosynthesis	ko00604	0	0
Globoside metabolism	ko00603	0	0
Proteoglycans		4	2	BMC01093 14296.m00063 12495.m00012 15377.m00007	K06505 K08131
Blood group glycolipid biosynthesis - lactoseries	ko00601	0	0
Blood group glycolipid biosynthesis - neo-lactoseries	ko00602	0	0
1.8 Biosynthesis of Polyketides and Nonribosomal Peptides		0	0
Biosynthesis of ansamycins	ko01051	0	0
Biosynthesis of type II polyketide backbone	ko01056	0	0
Biosynthesis of type II polyketide products	ko01057	0	0
Polyketide sugar unit biosynthesis	ko00523	0	0
Biosynthesis of siderophore group nonribosomal peptides	ko01053	0	0
Biosynthesis of vancomycin group antibiotics	ko01055	0	0
1.9 Metabolism of Cofactors and Vitamins		2	2
Thiamine metabolism	ko00730	0	0
Riboflavin metabolism	ko00740	0	0
Vitamin B6 metabolism	ko00750	0	0
Nicotinate and nicotinamide metabolism	ko00760	0	0
Pantothenate and CoA biosynthesis	ko00770	0	0
Biotin metabolism	ko00780	0	0
Folate biosynthesis	ko00790	0	0
One carbon pool by folate	ko00670	1	1	BMC02641	K00600
Retinol metabolism	ko00830	0	0
Porphyrin and chlorophyll metabolism	ko00860	0	0
Ubiquinone biosynthesis	ko00130	1	1	BMC07352	K00335
2. Genetic Information Processing		13	13
2.1 Transcription		3	3
RNA polymerase	ko03020	3	3	AA842374 AA842541 BMC09170	K03046 K03043 K03060
Basal transcription factors	ko03022	0	0
HTH family transcriptional regulators		0	0
Other and unclassified family transcriptional regulators		0	0
Other transcription related proteins		0	0
2.2 Translation		7	7
Ribosome		6	6	BMC11650 BMC02188 BMC00443 H21273 BMC12285 BE758394	K02953 K02916 K02912 K02925 K02881 K02886
Aminoacyl-tRNA biosynthesis	ko00970	1	1	AA842209	K01868
Translation factors		0	0
Other translation proteins		0	0
2.3 Folding, Sorting and Degradation		2	2
Protein export	ko03060	1	1	BE758486	K03071
Type II secretion system	ko03090	0	0
Type III secretion system	ko03070	0	0
Type IV secretion system	ko03080	0	0
SNARE interactions in vesicular transport	ko04130	0	0
Regulation of autophagy	ko04140	0	0
Ubiquitin mediated proteolysis	ko04120	0	0
Proteasome	ko03050	0	0
Protein folding and associated processing		1	1	AA109462	K01802
2.4 Replication and Repair		1	1
DNA polymerase	ko03030	0	0
Replication complex		1	1	AA257602	K02470
Other replication, recombination and repair proteins		0	0
3. Environmental Information Processing		4	4
3.1 Membrane Transport		1	1
ABC transporters		0	0
Phosphotransferase system (PTS)	ko02060	0	0
Pores ion channels		0	0
Other ion-coupled transporters		1	1	BMC06117	K03455
Major facilitator superfamily (MFS)		0	0
Electron transfer carriers		0	0
Other transporters		0	0
3.2 Signal Transduction		0	0
Two-component system	ko02020	0	0
MAPK signaling pathway		0	0
Wnt signaling pathway	ko04310	0	0
Notch signaling pathway	ko04330	0	0
Hedgehog signaling pathway	ko04340	0	0
TGF-beta signaling pathway	ko04350	0	0
VEGF signaling pathway	ko04370	0	0
Jak-STAT signaling pathway	ko04630	0	0
Calcium signaling pathway	ko04020	0	0
Phosphatidylinositol signaling system	ko04070	0	0
mTOR signaling pathway	ko04150	0	0
3.3 Signaling Molecules and Interaction		3	3
Neuroactive ligand-receptor interaction	ko04080	0	0
Cytokine-cytokine receptor interaction	ko04060	0	0
ECM-receptor interaction	ko04512	2	2	14845.m00009 14296.m00062	K06236 K06238
Cell adhesion molecules (CAMs)		0	0
Cytokines		0	0
Cytokine receptors		0	0
Nuclear receptors		0	0
GTP-binding proteins		0	0
G protein-coupled receptors		0	0
Ion channels		0	0
CAM ligands		2	2	14845.m00009 14296.m00062	K06236 K06238
CD molecules		1	1	BMC01093	K06505
4. Cellular Processes		4	4
4.1 Cell Motility		0	0
Bacterial chemotaxis	ko02030	0	0
Flagellar assembly	ko02040	0	0
Regulation of actin cytoskeleton	ko04810	0	0
Bacterial motility proteins		0	0
4.2 Cell Growth and Death		0	0
Cell cycle		0	0
Apoptosis	ko04210	0	0
Cell division		0	0
Sporulation		0	0
Germination		0	0
4.3 Cell Communication		3	3
Focal adhesion	ko04510	3	3	14845.m00009 BMC02383 14296.m00062	K06236 K06238 K06278
Adherens junction	ko04520	0	0
Tight junction	ko04530	0	0
Gap junction	ko04540	0	0
4.4 Endocrine System		0	0
Insulin signaling pathway	ko04910	0	0
Adipocytokine signaling pathway	ko04920	0	0
GnRH signaling pathway	ko04912	0	0
4.5 Immune System		1	1
Hematopoietic cell lineage	ko04640	0	0
Complement and coagulation cascades	ko04610	0	0
Toll-like receptor signaling pathway	ko04620	0	0
Natural killer cell mediated cytotoxicity		0	0
Antigen processing and presentation	ko04612	1	1	BMC01093	K06505
T cell receptor signaling pathway	ko04660	0	0
B cell receptor signaling pathway	ko04662	0	0
Fc epsilon RI signaling pathway	ko04664	0	0
Leukocyte transendothelial migration	ko04670	0	0
4.6 Nervous System		0	0
Long-term potentiation	ko04720	0	0
Long-term depression	ko04730	0	0
4.7 Sensory System		0	0
Olfactory transduction	ko04740	0	0
Taste transduction	ko04742	0	0
4.8 Development		0	0
Dorso-ventral axis formation	ko04320	0	0
Axon guidance	ko04360	0	0
4.9 Behavior		0	0
Circadian rhythm		0	0
5. Human Diseases		0	0
5.1 Neurodegenerative Disorders		0	0
Alzheimer's disease	ko05010	0	0
Parkinson's disease	ko05020	0	0
Amyotrophic lateral sclerosis (ALS)	ko05030	0	0
Huntington's disease	ko05040	0	0
Dentatorubropallidoluysian atrophy (DRPLA)	ko05050	0	0
Prion disease	ko05060	0	0
5.2 Metabolic Disorders		0	0
Type I diabetes mellitus	ko04940	0	0
Type II diabetes mellitus	ko04930	0	0
Maturity onset diabetes of the young	ko04950	0	0
7. Unclassified		1	1
7.1 Metabolism		0	0
Other carbohydrate metabolism		0	0
Other energy metabolism		0	0
Other lipid metabolism		0	0
Other nucleotide metabolism		0	0
Other amino acid metabolism		0	0
Other glycan biosynthesis and metabolism		0	0
Metabolism of other cofactors and vitamins		0	0
Biosynthesis and biodegradation of other secondary metabolites		0	0
Restriction enzyme		0	0
Other enzymes		0	0
7.2 Genetic Information Processing		0	0
Non-enzyme		0	0
7.3 Cellular Processes and Signaling		1	1
Inorganic ion transport and metabolism		0	0
Signal transduction mechanisms		0	0
Cell motility and secretion		0	0
Membrane and intracellular structural molecules		1	1	14296.m00065	K07603
7.4 Poorly Characterized		0	0
General function prediction only		0	0
Function unknown		0	0
KO, KEGG Ontology numbers

## Sheet: Down-regulated (Statistics)
Statistically significant pathways mapped by the down-regulated B. malayi genes after doxycycline treatment.
Pathway	P_value
Proteoglycans	6.18961e-06
RNA polymerase	0.00282413
Ribosome	0.0139766
ECM-receptor interaction	0.0156366
Glycine, serine and threonine metabolism	0.021528
CAM ligands	0.0264606
Cyanoamino acid metabolism	0.0435443
Focal adhesion	0.0593903
Membrane and intracellular structural molecules	0.0604465
Ubiquinone biosynthesis	0.0604465
One carbon pool by folate	0.0770613
Methane metabolism	0.0852624
Replication complex	0.101455
Protein export	0.125228
Other ion-coupled transporters	0.221436
Arginine and proline metabolism	0.2284
CD molecules	0.30115
Lysine degradation	0.338004
Aminoacyl-tRNA biosynthesis	0.349868
Antigen processing and presentation	0.422146
Purine metabolism	0.564666
Protein folding and associated processing	0.624325
Oxidative phosphorylation	0.743486

## Sheet: Up-regulated (Mapping)
Additional file 12. Pathways mapped to up-regulated B. malayi genes after doxycycline treatment.
Pathway	Pathway ID	# Genes_mapped	# KOs_mapped	Genes Mapped	KOs Mapped
1. Metabolism		6	6
1.1 Carbohydrate Metabolism		2	2
Glycolysis / Gluconeogenesis	ko00010	1	1	14773.m00936	K00161
Citrate cycle (TCA cycle)	ko00020	0	0
Pentose phosphate pathway	ko00030	0	0
Pentose and glucuronate interconversions	ko00040	0	0
Fructose and mannose metabolism	ko00051	1	1	BMC11992	K00008
Galactose metabolism	ko00052	0	0
Ascorbate and aldarate metabolism	ko00053	0	0
Starch and sucrose metabolism	ko00500	0	0
Aminosugars metabolism	ko00530	0	0
Nucleotide sugars metabolism	ko00520	0	0
Pyruvate metabolism	ko00620	1	1	14773.m00936	K00161
Glyoxylate and dicarboxylate metabolism	ko00630	0	0
Propanoate metabolism	ko00640	0	0
Butanoate metabolism	ko00650	1	1	14773.m00936	K00161
C5-Branched dibasic acid metabolism	ko00660	0	0
Inositol metabolism	ko00031	0	0
Inositol phosphate metabolism	ko00562	0	0
1.10 Biosynthesis of Secondary Metabolites		0	0
Terpenoid biosynthesis	ko00900	0	0
Diterpenoid biosynthesis	ko00904	0	0
Monoterpenoid biosynthesis	ko00902	0	0
Limonene and pinene degradation	ko00903	0	0
Indole and ipecac alkaloid biosynthesis	ko00901	0	0
Stilbene, coumarine and lignin biosynthesis	ko00940	0	0
Flavonoid biosynthesis	ko00941	0	0
Alkaloid biosynthesis I	ko00950	0	0
Alkaloid biosynthesis II	ko00960	0	0
Penicillins and cephalosporins biosynthesis	ko00311	0	0
beta-Lactam resistance	ko00312	0	0
Streptomycin biosynthesis	ko00521	0	0
Tetracycline biosynthesis	ko00253	0	0
Novobiocin biosynthesis	ko00401	0	0
1.11 Xenobiotics Biodegradation and Metabolism		0	0
Caprolactam degradation	ko00930	0	0
Biphenyl degradation	ko00621	0	0
Toluene and xylene degradation	ko00622	0	0
gamma-Hexachlorocyclohexane degradation	ko00361	0	0
3-Chloroacrylic acid degradation	ko00641	0	0
1,1,1-Trichloro-2,2-bis(4-chlorophenyl)ethane (DDT) degradation	ko00351	0	0
2,4-Dichlorobenzoate degradation	ko00623	0	0
1,2-Dichloroethane degradation	ko00631	0	0
Tetrachloroethene degradation	ko00625	0	0
Styrene degradation	ko00643	0	0
1,4-Dichlorobenzene degradation	ko00627	0	0
Nitrobenzene degradation	ko00626	0	0
Ethylbenzene degradation	ko00642	0	0
Fluorene degradation	ko00628	0	0
Carbazole degradation	ko00629	0	0
Benzoate degradation via CoA ligation	ko00632	0	0
Benzoate degradation via hydroxylation	ko00362	0	0
Atrazine degradation	ko00791	0	0
Bisphenol A degradation	ko00363	0	0
1- and 2-Methylnaphthalene degradation	ko00624	0	0
Metabolism of xenobiotics by cytochrome P450	ko00980	0	0
1.12 Enzyme Families		0	0
Cytochrome P450		0	0
1.2 Energy Metabolism		1	1
Oxidative phosphorylation	ko00190	1	1	BMC05513	K02267
ATP synthesis	ko00193	0	0
Photosynthesis	ko00195	0	0
Carbon fixation	ko00710	0	0
Reductive carboxylate cycle (CO2 fixation)	ko00720	0	0
Methane metabolism	ko00680	0	0
Nitrogen metabolism	ko00910	0	0
Sulfur metabolism	ko00920	0	0
ATPases		0	0
Pyruvate/Oxoglutarate oxidoreductases		0	0
1.3 Lipid Metabolism		0	0
Fatty acid biosynthesis	ko00061	0	0
Fatty acid elongation in mitochondria	ko00062	0	0
Fatty acid metabolism	ko00071	0	0
Synthesis and degradation of ketone bodies	ko00072	0	0
Biosynthesis of steroids	ko00100	0	0
Bile acid biosynthesis	ko00120	0	0
C21-Steroid hormone metabolism	ko00140	0	0
Androgen and estrogen metabolism	ko00150	0	0
Glycerolipid metabolism	ko00561	0	0
Glycerophospholipid metabolism	ko00564	0	0
Arachidonic acid metabolism	ko00590	0	0
Linoleic acid metabolism	ko00591	0	0
1.4 Nucleotide Metabolism		1	1
Purine metabolism	ko00230	1	1	BMC01497	K01509
Pyrimidine metabolism	ko00240	0	0
1.5 Amino Acid Metabolism		2	2
Glutamate metabolism	ko00251	0	0
Alanine and aspartate metabolism	ko00252	0	0
Glycine, serine and threonine metabolism	ko00260	0	0
Methionine metabolism	ko00271	0	0
Cysteine metabolism	ko00272	0	0
Valine, leucine and isoleucine degradation	ko00280	0	0
Valine, leucine and isoleucine biosynthesis	ko00290	1	1	14773.m00936	K00161
Lysine biosynthesis	ko00300	0	0
Lysine degradation	ko00310	0	0
Arginine and proline metabolism	ko00330	0	0
Histidine metabolism	ko00340	0	0
Tyrosine metabolism	ko00350	1	1	14981.m02410	K00501
Phenylalanine metabolism	ko00360	0	0
Tryptophan metabolism	ko00380	0	0
Phenylalanine, tyrosine and tryptophan biosynthesis	ko00400	0	0
Urea cycle and metabolism of amino groups	ko00220	0	0
1.6 Metabolism of Other Amino Acids		0	0
beta-Alanine metabolism	ko00410	0	0
Taurine and hypotaurine metabolism	ko00430	0	0
Aminophosphonate metabolism	ko00440	0	0
Selenoamino acid metabolism	ko00450	0	0
Cyanoamino acid metabolism	ko00460	0	0
D-Glutamine and D-glutamate metabolism	ko00471	0	0
D-Arginine and D-ornithine metabolism	ko00472	0	0
D-Alanine metabolism	ko00473	0	0
Glutathione metabolism	ko00480	0	0
1.7 Glycan Biosynthesis and Metabolism		1	1
N-Glycan biosynthesis	ko00510	0	0
High-mannose type N-glycan biosynthesis	ko00513	0	0
N-Glycan degradation	ko00511	1	1	12803.m00025	K01444
O-Glycan biosynthesis	ko00512	0	0
Chondroitin sulfate biosynthesis	ko00532	0	0
Heparan sulfate biosynthesis	ko00534	0	0
Keratan sulfate biosynthesis	ko00533	0	0
Glycosaminoglycan degradation	ko00531	0	0
Lipopolysaccharide biosynthesis	ko00540	0	0
Peptidoglycan biosynthesis	ko00550	0	0
Glycosylphosphatidylinositol(GPI)-anchor biosynthesis	ko00563	0	0
Glycosphingolipid metabolism	ko00600	0	0
Ganglioside biosynthesis	ko00604	0	0
Globoside metabolism	ko00603	0	0
Proteoglycans		0	0
Blood group glycolipid biosynthesis - lactoseries	ko00601	0	0
Blood group glycolipid biosynthesis - neo-lactoseries	ko00602	0	0
1.8 Biosynthesis of Polyketides and Nonribosomal Peptides		0	0
Biosynthesis of ansamycins	ko01051	0	0
Biosynthesis of type II polyketide backbone	ko01056	0	0
Biosynthesis of type II polyketide products	ko01057	0	0
Polyketide sugar unit biosynthesis	ko00523	0	0
Biosynthesis of siderophore group nonribosomal peptides	ko01053	0	0
Biosynthesis of vancomycin group antibiotics	ko01055	0	0
1.9 Metabolism of Cofactors and Vitamins		0	0
Thiamine metabolism	ko00730	0	0
Riboflavin metabolism	ko00740	0	0
Vitamin B6 metabolism	ko00750	0	0
Nicotinate and nicotinamide metabolism	ko00760	0	0
Pantothenate and CoA biosynthesis	ko00770	0	0
Biotin metabolism	ko00780	0	0
Folate biosynthesis	ko00790	0	0
One carbon pool by folate	ko00670	0	0
Retinol metabolism	ko00830	0	0
Porphyrin and chlorophyll metabolism	ko00860	0	0
Ubiquinone biosynthesis	ko00130	0	0
2. Genetic Information Processing		5	4
2.1 Transcription		0	0
RNA polymerase	ko03020	0	0
Basal transcription factors	ko03022	0	0
HTH family transcriptional regulators		0	0
Other and unclassified family transcriptional regulators		0	0
Other transcription related proteins		0	0
2.2 Translation		1	1
Ribosome		1	1	BMC12321	K02936
Aminoacyl-tRNA biosynthesis	ko00970	0	0
Translation factors		0	0
Other translation proteins		0	0
2.3 Folding, Sorting and Degradation		3	2
Protein export	ko03060	0	0
Type II secretion system	ko03090	0	0
Type III secretion system	ko03070	0	0
Type IV secretion system	ko03080	0	0
SNARE interactions in vesicular transport	ko04130	0	0
Regulation of autophagy	ko04140	0	0
Ubiquitin mediated proteolysis	ko04120	0	0
Proteasome	ko03050	0	0
Protein folding and associated processing		3	2	BMW00437 BMC06356 BM889394	K01802 K03664
2.4 Replication and Repair		1	1
DNA polymerase	ko03030	0	0
Replication complex		1	1	14323.m00082	K02621
Other replication, recombination and repair proteins		0	0
3. Environmental Information Processing		19	12
3.1 Membrane Transport		10	3
ABC transporters		0	0
Phosphotransferase system (PTS)	ko02060	0	0
Pores ion channels		0	0
Other ion-coupled transporters		1	1	BMC06708	K03454
Major facilitator superfamily (MFS)		9	2	14917.m00320 12664.m00017 14917.m00330 14979.m04385 14661.m00102 14883.m00056 14922.m00065 15547.m00008 14287.m00022	K08189 K08193
Electron transfer carriers		0	0
Other transporters		0	0
3.2 Signal Transduction		1	1
Two-component system	ko02020	0	0
MAPK signaling pathway		0	0
Wnt signaling pathway	ko04310	0	0
Notch signaling pathway	ko04330	1	1	14947.m01150	K06060
Hedgehog signaling pathway	ko04340	0	0
TGF-beta signaling pathway	ko04350	0	0
VEGF signaling pathway	ko04370	0	0
Jak-STAT signaling pathway	ko04630	0	0
Calcium signaling pathway	ko04020	0	0
Phosphatidylinositol signaling system	ko04070	0	0
mTOR signaling pathway	ko04150	0	0
3.3 Signaling Molecules and Interaction		8	8
Neuroactive ligand-receptor interaction	ko04080	1	1	14954.m01687	K04148
Cytokine-cytokine receptor interaction	ko04060	0	0
ECM-receptor interaction	ko04512	2	2	BMC05907 14975.m04363	K05717 K06236
Cell adhesion molecules (CAMs)		0	0
Cytokines		0	0
Cytokine receptors		0	0
Nuclear receptors		0	0
GTP-binding proteins		2	2	14977.m04987 14227.m00028	K07974 K04534
G protein-coupled receptors		2	2	14972.m07670 14954.m01687	K08461 K04148
Ion channels		2	2	BMC10934 14954.m01641	K05324 K04946
CAM ligands		2	2	BMC05907 14975.m04363	K05717 K06236
CD molecules		0	0
4. Cellular Processes		4	4
4.1 Cell Motility		1	1
Bacterial chemotaxis	ko02030	0	0
Flagellar assembly	ko02040	0	0
Regulation of actin cytoskeleton	ko04810	1	1	BMC05907	K05717
Bacterial motility proteins		0	0
4.2 Cell Growth and Death		0	0
Cell cycle		0	0
Apoptosis	ko04210	0	0
Cell division		0	0
Sporulation		0	0
Germination		0	0
4.3 Cell Communication		2	2
Focal adhesion	ko04510	2	2	BMC05907 14975.m04363	K05717 K06236
Adherens junction	ko04520	0	0
Tight junction	ko04530	0	0
Gap junction	ko04540	0	0
4.4 Endocrine System		0	0
Insulin signaling pathway	ko04910	0	0
Adipocytokine signaling pathway	ko04920	0	0
GnRH signaling pathway	ko04912	0	0
4.5 Immune System		0	0
Hematopoietic cell lineage	ko04640	0	0
Complement and coagulation cascades	ko04610	0	0
Toll-like receptor signaling pathway	ko04620	0	0
Natural killer cell mediated cytotoxicity		0	0
Antigen processing and presentation	ko04612	0	0
T cell receptor signaling pathway	ko04660	0	0
B cell receptor signaling pathway	ko04662	0	0
Fc epsilon RI signaling pathway	ko04664	0	0
Leukocyte transendothelial migration	ko04670	0	0
4.6 Nervous System		1	1
Long-term potentiation	ko04720	0	0
Long-term depression	ko04730	1	1	14227.m00028	K04534
4.7 Sensory System		0	0
Olfactory transduction	ko04740	0	0
Taste transduction	ko04742	0	0
4.8 Development		1	1
Dorso-ventral axis formation	ko04320	1	1	BMW01020	K02215
Axon guidance	ko04360	0	0
4.9 Behavior		0	0
Circadian rhythm		0	0
5. Human Diseases		1	1
5.1 Neurodegenerative Disorders		1	1
Alzheimer's disease	ko05010	0	0
Parkinson's disease	ko05020	1	1	14981.m02410	K00501
Amyotrophic lateral sclerosis (ALS)	ko05030	0	0
Huntington's disease	ko05040	0	0
Dentatorubropallidoluysian atrophy (DRPLA)	ko05050	0	0
Prion disease	ko05060	0	0
5.2 Metabolic Disorders		0	0
Type I diabetes mellitus	ko04940	0	0
Type II diabetes mellitus	ko04930	0	0
Maturity onset diabetes of the young	ko04950	0	0
7. Unclassified		3	2
7.1 Metabolism		2	1
Other carbohydrate metabolism		0	0
Other energy metabolism		0	0
Other lipid metabolism		0	0
Other nucleotide metabolism		0	0
Other amino acid metabolism		0	0
Other glycan biosynthesis and metabolism		0	0
Metabolism of other cofactors and vitamins		0	0
Biosynthesis and biodegradation of other secondary metabolites		0	0
Restriction enzyme		0	0
Other enzymes		2	1	BMC10182 14992.m11215	K01090
7.2 Genetic Information Processing		0	0
Non-enzyme		0	0
7.3 Cellular Processes and Signaling		1	1
Inorganic ion transport and metabolism		0	0
Signal transduction mechanisms		1	1	14979.m04506	K08253
Cell motility and secretion		0	0
Membrane and intracellular structural molecules		0	0
7.4 Poorly Characterized		0	0
General function prediction only		0	0
Function unknown		0	0

## Sheet: Up-regulated (Statistics)
Additional file 12. Statistically significant pathways mapped by the up-regulated B. malayi genes after doxycycline treatment.
Pathway	P_value
Major facilitator superfamily (MFS)	5.12201e-12
ECM-receptor interaction	0.0260337
G protein-coupled receptors	0.0330881
CAM ligands	0.043512
N-Glycan degradation	0.110147
Protein folding and associated processing	0.127542
Replication complex	0.130718
Valine, leucine and isoleucine biosynthesis	0.160711
Dorso-ventral axis formation	0.180145
Parkinson's disease	0.180145
Ion channels	0.228053
GTP-binding proteins	0.228053
Neuroactive ligand-receptor interaction	0.253607
Other ion-coupled transporters	0.279474
Tyrosine metabolism	0.279474
Long-term depression	0.279474
Notch signaling pathway	0.279474
Focal adhesion	0.332169
Fructose and mannose metabolism	0.351961
Butanoate metabolism	0.359564
Pyruvate metabolism	0.424206
Other enzymes	0.440898
Glycolysis / Gluconeogenesis	0.523832
Purine metabolism	0.663465
Regulation of actin cytoskeleton	0.671467
Signal transduction mechanisms	0.792714
Oxidative phosphorylation	0.831652
Ribosome	0.940924

## Sheet: All_v2_BM Mapping
Pathways mapped by B. malayi genes present in V2 filarial array.
Pathway	Pathway ID	# Genes_mapped	# KOs_mapped	Genes Mapped	KOs Mapped
1. Metabolism		1053	496
1.1 Carbohydrate Metabolism		339	118
Glycolysis / Gluconeogenesis	ko00010	63	23	14877.m00029 BMC06451 14262.m00041 BMC05110 BMC01365 BMC07964 14161.m00011 BMC00763 BMC00109 12420.m00166 14990.m07644 BMC11749 14972.m07401 14992.m11274 BMC01643 BMC05194 BMC12488 BMC03124 13647.m00022 BMC01310 BMC11868 BMC00771 BMC11754 BMC09107 BMC09779 BMC08144 BMC02451 BMC03213 14794.m00099 14974.m00826 14773.m00936 BMC12380 BMC04886 BMC02673 BMC01652 BMC03088 BMC02857 14868.m00080 BMC00816 …	K01810 K01622 K01835 K00162 K00844 K00927 K00161 K00002 K00016 K00134 K01895 K00128 K00873 K00382 K01623 K00627 K03841 K00129 K01689 K01785 K00850 K00001 K01803
Citrate cycle (TCA cycle)	ko00020	41	17	BMC01320 13994.m00022 BMC03444 BMC07731 BMC01132 BMC01980 BMW00831 14982.m02274 BMC02689 14972.m07401 14971.m02845 14950.m01834 BMC02677 BMC06225 14310.m00255 BMC05093 AA841854 14794.m00099 BMC02854 BMC09915 BMW00238 14122.m00160 BMC12065 14963.m01796 14963.m01795 14990.m07912 BMW01334 12498.m00044 14282.m00442 14951.m00201 14790.m00015 BMC11994 12498.m00043 14282.m00441 14968.m01521 BMC07451 144…	K00030 K01903 K01648 K00031 K00234 K01647 K00382 K00236 K00164 K01596 K01680 K00237 K01679 K00658 K00235 K01899 K00026
Pentose phosphate pathway	ko00030	30	16	12583.m00112 14877.m00029 BMC06451 BMC01365 13658.m00036 14682.m00038 BMC00497 BMC08994 14990.m07644 14248.m00674 BMC06695 BMC07934 BMC11749 14992.m11378 14992.m11377 BMC06394 BMB_gene_8 14961.m05277 BMC00771 BMC06090 BMC06646 13919.m00035 12949.m00009 13432.m00245 12616.m00133 15554.m00026 BMC05165 14972.m07042 BMC00767 BMC07540	K00852 K01810 K01622 K00036 K01835 K03841 K01783 K00616 K01619 K01057 K00615 K00850 K00033 K01807 K00948 K01623
Pentose and glucuronate interconversions	ko00040	13	7	BMC07691 14961.m05005 14990.m07901 14961.m05006 14990.m07648 12576.m00013 13658.m00036 14973.m02656 BMC09054 15111.m00030 BMC10521 BMC03136 BMC05181	K00012 K00065 K01195 K00011 K01783 K00963 K00699
Fructose and mannose metabolism	ko00051	37	15	14877.m00029 BMC06451 14652.m00404 BMC11992 BMC03138 13282.m00268 BMC02768 BMC00109 12420.m00166 BMC03136 14916.m00480 BMC11749 BMW00942 BMC00771 14961.m05080 BMW01504 14364.m00212 14974.m00826 BMC05897 14979.m04378 14364.m00213 14101.m00157 BMC02857 12601.m00330 BMC00497 BMC06695 BMC02848 14972.m07809 13278.m00101 BMB_gene_8 BMC11888 14972.m06957 13432.m00245 12616.m00133 BMC05165 14979.m04432 B…	K01711 K01622 K00100 K00966 K00008 K03841 K00844 K00754 K01112 K01840 K01809 K00850 K00011 K01803 K01623
Galactose metabolism	ko00052	18	9	14877.m00029 14961.m05006 BMC03138 BMC01365 15304.m00117 BMC02768 12420.m00166 BMC03136 14245.m00082 14961.m05005 BMW00942 14973.m02656 14992.m11062 12616.m00133 BMC05165 14974.m00826 14979.m04432 BMC07540	K01784 K00100 K01835 K00844 K00849 K00850 K01187 K00011 K00963
Ascorbate and aldarate metabolism	ko00053	7	3	BMW00942 14961.m05225 BMC03138 BMC01652 BMC02768 BMC00119 14979.m04432	K00517 K00100 K00128
Starch and sucrose metabolism	ko00500	75	17	14979.m04656 14992.m11022 14982.m02257 BMC05830 BMC01302 15502.m00015 14991.m00037 14623.m00077 BMC08889 BMC09054 13951.m00034 12420.m00166 14990.m07644 14424.m00394 14768.m00182 BMC07691 BMC04281 BMC00309 14696.m00209 14990.m07648 12576.m00013 14954.m01695 BMC08004 14813.m00044 14156.m00023 14931.m00313 14974.m00826 14967.m01548 13035.m00031 14231.m00144 15020.m00012 BMC11482 12601.m00333 BMC014…	K01810 K01835 K00700 K00844 K00699 K01196 K00688 K01195 K01194 K01529 K00012 K01178 K00705 K01187 K00963 K01513 K00693
Aminosugars metabolism	ko00530	26	11	BMW01525 14652.m00404 14972.m07285 13282.m00268 BMC02492 14968.m01454 14680.m00092 12420.m00166 13906.m00034 BMC00298 14916.m00480 14972.m07302 BMC00010 14932.m00514 BMC06959 14717.m00156 14992.m11403 14835.m00081 14717.m00157 13694.m00009 14932.m00512 13110.m00009 BMC11515 14974.m00826 13269.m00308 14174.m00063	K01207 K00326 K00844 K00621 K01112 K01238 K00820 K00884 K01836 K00972 K01183
Nucleotide sugars metabolism	ko00520	22	7	14961.m05307 BMC04304 14961.m05006 BMC03138 15304.m00117 BMC02768 14680.m00092 13906.m00034 14990.m08066 14961.m05005 BMC02717 BMW00942 14961.m05018 BMC06959 14717.m00156 14990.m07648 14835.m00081 14717.m00157 14973.m02656 13694.m00009 13110.m00009 14979.m04432	K01784 K01238 K00100 K00012 K01710 K00963 K01790
Pyruvate metabolism	ko00620	47	18	BMC01320 BMC01769 14262.m00041 BMC05110 14161.m00011 BMC07731 BMC05944 BMC03136 14972.m07714 14972.m07401 BMC12488 13362.m00015 BMC03124 BMC01916 13647.m00022 BMC11868 BMC05093 BMC09107 BMC08144 BMC02451 BMC03213 14794.m00099 BMW00238 BMC04971 BMC12065 14773.m00936 BMC06133 14378.m00177 14981.m02428 BMC01652 BMC02545 14868.m00080 14282.m00442 BMC05499 BMC11994 14971.m02823 BMW00838 13238.m00067 1…	K00162 K00161 K00029 K00016 K01895 K00128 K00626 K00011 K00873 K00382 K01759 K00627 K01961 K01596 K01595 K01067 K00026 K01069
Glyoxylate and dicarboxylate metabolism	ko00630	8	4	BMW00831 15068.m00079 BMC05093 14424.m00383 BMC11994 BMW01334 BMC07731 BMC12065	K01816 K01647 K01680 K00026
Propanoate metabolism	ko00640	17	12	BMC03124 BMC11868 14934.m00277 14546.m00094 BMC03444 BMC01827 14600.m00099 12498.m00044 14887.m00035 BMC01652 BMC02451 14977.m04994 BMC05328 14972.m07714 12498.m00043 15076.m00118 14992.m10997	K01578 K01692 K00249 K01913 K01903 K01961 K00823 K00016 K01895 K00128 K00626 K01899
Butanoate metabolism	ko00650	38	15	14262.m00041 BMC03138 BMC05110 14961.m05237 14161.m00011 BMC02768 BMC00580 14977.m05029 13415.m00451 BMC12488 BMC05873 14363.m00051 BMW00942 14992.m11201 BMC08144 BMC05217 14773.m00936 14992.m10997 13247.m00711 BMC11348 14677.m00165 14887.m00035 BMC01652 14157.m00017 14775.m00062 14094.m00130 14702.m00393 BMC03018 13247.m00712 14600.m00099 14590.m00334 14946.m00544 15080.m00107 14971.m02844 12805…	K00139 K01066 K00100 K01641 K00162 K01580 K00109 K01692 K01652 K00823 K00161 K00022 K00128 K00626 K00680
C5-Branched dibasic acid metabolism	ko00660	3	2	12498.m00043 12498.m00044 BMC05217	K01903 K01652
Inositol metabolism	ko00031	3	1	BMC00109 BMC11888 BMC02857	K01803
Inositol phosphate metabolism	ko00562	51	10	14239.m00346 15499.m00010 BMC08315 14946.m00525 14992.m11140 14084.m00022 BMC00620 BMC00668 14992.m11358 BMC00427 14975.m04378 14979.m04525 14980.m02692 BMC02466 14956.m00522 13514.m00065 BMC00257 14975.m04399 14961.m05076 13785.m00208 BMC06383 BMC11321 14972.m07093 14409.m00254 BMC08381 14961.m05166 14980.m02693 14975.m04377 12649.m00087 BMC06548 14992.m11081 12595.m00015 BMC01041 14990.m07835 1…	K01099 K01092 K05858 K00914 K00888 K00889 K00924 K05857 K00922 K01116
1.10 Biosynthesis of Secondary Metabolites		45	23
Terpenoid biosynthesis	ko00900	3	4	15181.m00019 13317.m00181 BMC02353	K00787 K01823 K00795 K00804
Diterpenoid biosynthesis	ko00904	0	0
Monoterpenoid biosynthesis	ko00902	0	0
Limonene and pinene degradation	ko00903	14	5	14961.m05225 14934.m00277 14961.m05237 BMC01652 14157.m00017 14775.m00062 14946.m00544 14977.m05029 BMC03018 14971.m02844 12805.m00027 13415.m00451 BMC00119 14992.m10997	K00517 K00128 K01692 K01913 K00680
Indole and ipecac alkaloid biosynthesis	ko00901	1	1	14712.m00223	K01593
Stilbene, coumarine and lignin biosynthesis	ko00940	11	4	BMC03793 15099.m00105 14961.m05225 13259.m00011 BMC07492 13384.m00042 14920.m00408 14992.m10847 12902.m00214 BMC00119 12998.m00018	K00517 K00430 K01904 K00588
Flavonoid biosynthesis	ko00941	0	0
Alkaloid biosynthesis I	ko00950	3	3	BMC06335 14712.m00223 14954.m01668	K00813 K01593 K00815
Alkaloid biosynthesis II	ko00960	14	4	CB338580 14934.m00277 14677.m00165 14961.m05237 14157.m00017 14961.m04945 14775.m00062 14946.m00544 BMW01173 14971.m02844 12805.m00027 BMC03018 14977.m05029 13415.m00451	K01066 K01913 K01044 K00680
Penicillins and cephalosporins biosynthesis	ko00311	0	0
beta-Lactam resistance	ko00312	0	0
Streptomycin biosynthesis	ko00521	11	5	BMC02717 14961.m05307 14961.m05018 BMC04304 BMC01365 BMC00427 BMC11715 AA480718 12420.m00166 14990.m08066 14974.m00826	K01835 K01092 K00844 K01710 K01790
Tetracycline biosynthesis	ko00253	1	1	14972.m07714	K01961
Novobiocin biosynthesis	ko00401	2	2	BMC06335 14954.m01668	K00813 K00815
1.11 Xenobiotics Biodegradation and Metabolism		87	24
Caprolactam degradation	ko00930	15	5	13247.m00711 13247.m00712 BMC03110 BMC01310 BMC11348 BMC04886 14934.m00277 BMC06552 BMC09779 14590.m00334 BMC00580 13415.m00469 14094.m00130 14702.m00393 14992.m10997	K00002 K00022 K01692 K01913 K01463
Biphenyl degradation	ko00621	0	0
Toluene and xylene degradation	ko00622	0	0
gamma-Hexachlorocyclohexane degradation	ko00361	14	4	BMC10181 14977.m04974 14961.m05225 14950.m01852 BMC05798 14990.m07866 BMC08365 BMC08960 14424.m00395 BMC04935 12918.m00019 13261.m00257 BMC00119 14972.m07243	K00517 K01078 K01101 K00493
3-Chloroacrylic acid degradation	ko00641	0	0
1,1,1-Trichloro-2,2-bis(4-chlorophenyl)ethane (DDT) degradation	ko00351	0	0
2,4-Dichlorobenzoate degradation	ko00623	1	1	14677.m00165	K01066
1,2-Dichloroethane degradation	ko00631	1	1	BMC01652	K00128
Tetrachloroethene degradation	ko00625	6	2	BMW00942 14522.m00055 BMC03138 14990.m07734 BMC02768 14979.m04432	K00100 K01253
Styrene degradation	ko00643	0	0
1,4-Dichlorobenzene degradation	ko00627	0	0
Nitrobenzene degradation	ko00626	5	1	12787.m00384 15214.m00026 14206.m00119 14980.m02713 14775.m00064	K00599
Ethylbenzene degradation	ko00642	10	2	14934.m00277 14961.m05237 14157.m00017 14775.m00062 14946.m00544 14971.m02844 12805.m00027 BMC03018 14977.m05029 13415.m00451	K01913 K00680
Fluorene degradation	ko00628	4	2	BMW01494 14961.m05225 BMC00119 14968.m01490	K00517 K01828
Carbazole degradation	ko00629	0	0
Benzoate degradation via CoA ligation	ko00632	36	4	14239.m00346 14946.m00525 14961.m05237 14084.m00022 14992.m11358 14979.m04525 BMC02466 14977.m05029 13415.m00451 14975.m04399 13785.m00208 BMC06383 14972.m07093 14409.m00254 14992.m10997 BMC06548 14157.m00017 14775.m00062 BMC01041 14990.m07835 12595.m00015 13785.m00206 BMC03018 14788.m00090 14525.m00161 14973.m02626 14947.m01128 BMC02327 14600.m00099 14980.m02815 14946.m00544 14972.m07188 14972.m…	K00924 K00626 K01692 K00680
Benzoate degradation via hydroxylation	ko00362	3	2	BMW01494 BMC05146 14968.m01490	K01828 K07509
Atrazine degradation	ko00791	0	0
Bisphenol A degradation	ko00363	4	1	BMW00942 BMC03138 BMC02768 14979.m04432	K00100
1- and 2-Methylnaphthalene degradation	ko00624	12	3	14702.m00394 BMC00565 14961.m05237 14157.m00017 14775.m00062 14946.m00544 14971.m02844 12805.m00027 BMC03018 14977.m05029 13415.m00451 14992.m11274	K00257 K00001 K00680
Metabolism of xenobiotics by cytochrome P450	ko00980	8	5	BMC07691 14522.m00055 BMC00565 BMC02401 14990.m07734 BMC04004 14992.m11274 BMC03088	K00129 K00799 K00001 K01253 K00699
1.12 Enzyme Families		0	0
Cytochrome P450		0	0
1.2 Energy Metabolism		276	133
Oxidative phosphorylation	ko00190	149	69	BMC11037 BMC07294 13497.m00179 15295.m00028 BMC08269 13825.m00094 BMW00487 BMC11474 15404.m00032 14974.m00848 BMC07652 14950.m01834 BMC11047 14538.m00472 BMC05255 BMC00097 BMC11624 14944.m00552 BMC12111 BMC12392 BMC04289 BMC05791 BMC12170 14250.m00297 BMC06398 14271.m00285 BMC07352 BMC06179 BMC03472 BMC03140 BMC00205 14165.m00014 14980.m02751 BMC05800 14979.m04636 BMW00636 15381.m00008 BMC03316 B…	K03522 K00417 K03965 K03959 K02257 K03961 K00335 K03968 K03883 K02259 K02258 K02256 K00418 K03954 K00410 K02261 K03966 K03964 K00412 K03879 K03946 K03521 K03935 K03934 K02263 K03880 K00411 K03940 K02267 K03882 K00234 K02266 K00236 K03937 K03955 K03941 K02260 K00237 K00415 K03939 K02262 K03953 K03943 K03963 K03884 K03936 K03938 K00416 K03951 K03881 K03958 K02264 K01507 K00311 K00336 K03960 K03878 …
ATP synthesis	ko00193	37	23	BMC03170 BMC12450 BMC06799 BMC01922 BMC03801 14990.m07764 BMC11517 13801.m00221 14982.m02237 14954.m01735 BMC05834 14980.m02712 14979.m04381 BMC06838 14015.m00088 14972.m07004 14980.m02814 14318.m00072 14972.m07521 BMC07389 14977.m04871 14972.m07478 BMC07869 BMC06765 BMC07979 14981.m02457 H31019 BMC03329 BMC00459 BMC01615 BMC05428 BMC05950 BMC00247 BMC05866 BMC06489 BMC02967 BMC02763	K02147 K02128 K02140 K02154 K02148 K02150 K02138 K02145 K03662 K02153 K02130 K02133 K02151 K02155 K02134 K02137 K02127 K02132 K03661 K02149 K02136 K02146 K02112
Photosynthesis	ko00195	0	0
Carbon fixation	ko00710	36	13	BMC06451 BMC07964 BMC07731 BMC00763 BMC00109 BMC07934 BMC11749 13362.m00015 BMC01916 BMC00771 BMC05093 BMC06090 BMC09107 BMC03213 15554.m00026 BMC12065 BMC04971 BMC06133 BMC02857 13658.m00036 14868.m00080 BMC00497 BMC06695 BMC05499 BMC11994 14971.m02823 BMW00838 BMC06335 BMB_gene_8 13238.m00067 BMC11888 CB328841 BMC00693 13432.m00245 BMC07077 14971.m02819	K00813 K01622 K03841 K01783 K00927 K00029 K00615 K01595 K01807 K01803 K01623 K00873 K00026
Reductive carboxylate cycle (CO2 fixation)	ko00720	15	8	BMC03124 14990.m07912 BMC05093 12498.m00044 BMW01334 BMC07731 BMW00831 BMC07077 14982.m02274 BMC11994 14790.m00015 14335.m00009 BMC02689 12498.m00043 BMC12065	K01903 K01680 K01679 K01648 K00031 K01595 K01895 K00026
Methane metabolism	ko00680	10	4	BMC03793 BMC02641 13259.m00011 14968.m01486 BMC00565 BMC07492 14992.m10847 12998.m00018 14979.m04519 14992.m11274	K00297 K00430 K00121 K00600
Nitrogen metabolism	ko00910	16	9	14248.m00681 13370.m00110 12446.m00077 14972.m07011 BMC02210 BMC02592 14938.m00337 13138.m00180 14015.m00093 BMC11411 14990.m07797 14972.m07899 14972.m07898 13367.m00047 BMC11857 BMC02458	K04488 K01725 K00265 K01425 K00605 K01758 K01672 K00261 K00266
Sulfur metabolism	ko00920	2	3	BMC01720 BMC11569	K01082 K00860 K00958
ATPases		16	6	BMC08534 14975.m04510 BMC05117 14710.m00261 BMC06835 12496.m00293 13908.m00049 14326.m00035 BMC06636 BMC08443 BMC04038 13078.m00033 BMC05487 BMC03968 14710.m00262 BMC05214	K01537 K05853 K05850 K01539 K01533 K01538
Pyruvate/Oxoglutarate oxidoreductases		0	0
1.3 Lipid Metabolism		117	69
Fatty acid biosynthesis	ko00061	7	11	14967.m01561 BMC01960 14971.m02860 14972.m07714 BMC05980 14992.m10947 14967.m01560	K00665 K00645 K01071 K00059 K01717 K01946 K00647 K01961 K00646 K00209 K00644
Fatty acid elongation in mitochondria	ko00062	11	3	13247.m00711 13247.m00712 BMC11348 14590.m00334 BMC00580 BMC08940 BMC05146 14094.m00130 14992.m11094 14702.m00393 14992.m10997	K01074 K00022 K07509
Fatty acid metabolism	ko00071	25	12	13247.m00711 BMC11348 BMC05798 14792.m00025 BMC01652 BMC00580 14697.m00099 14094.m00130 14528.m00116 BMC05328 14702.m00393 14992.m11274 13247.m00712 BMC00565 14546.m00094 14600.m00099 BMC01918 14590.m00334 BMC04165 BMC05146 14310.m00253 13276.m00052 BMC07777 14982.m02256 14992.m10997	K01897 K00493 K01692 K00249 K01825 K00022 K00232 K07509 K00128 K00626 K00001 K00636
Synthesis and degradation of ketone bodies	ko00072	2	2	14600.m00099 BMC05873	K01641 K00626
Biosynthesis of steroids	ko00100	6	7	15119.m00055 15181.m00019 13317.m00181 14975.m04530 13137.m00025 BMC02353	K01597 K00787 K01823 K00021 K00795 K00804 K00938
Bile acid biosynthesis	ko00120	11	7	13258.m00170 BMW00942 14702.m00394 BMC03138 BMC00565 BMC01652 BMC02768 BMC05146 BMC05296 14979.m04432 14992.m11274	K00257 K01052 K00100 K00250 K07509 K00128 K00001
C21-Steroid hormone metabolism	ko00140	0	0
Androgen and estrogen metabolism	ko00150	7	3	13258.m00170 BMC07691 12787.m00384 15214.m00026 14206.m00119 14980.m02713 14775.m00064	K00599 K00250 K00699
Glycerolipid metabolism	ko00561	24	11	14979.m04378 13183.m00075 BMC04886 13046.m00067 14353.m00160 BMC01652 12601.m00330 14972.m07766 13458.m00086 BMC03136 14975.m04421 14992.m11186 14992.m11274 13278.m00101 BMC01310 BMC00565 BMC09779 BMW00035 14961.m05080 BMC05296 BMW01504 BMC05994 14955.m00254 BMC03476	K00655 K00901 K00635 K00864 K00754 K00002 K00863 K00128 K00011 K00001 K01046
Glycerophospholipid metabolism	ko00564	43	21	14990.m07924 12612.m00256 13046.m00067 14907.m00565 BMC03138 14961.m05237 14972.m07090 BMC02768 13282.m00277 BMW01614 14975.m04421 14977.m05029 14992.m10854 13415.m00451 BMW00456 13401.m00093 14979.m04633 BMW00942 BMC05994 14955.m00254 AA088159 14990.m07787 BMC08685 13183.m00075 14051.m00086 BMW00408 12612.m00253 14961.m04952 14157.m00017 14775.m00062 14972.m07766 BMC03018 14961.m04951 14961.m050…	K01126 K01613 K00968 K01049 K06128 K01062 K00967 K00981 K01048 K01047 K00655 K00100 K00894 K00006 K00999 K00901 K00650 K00803 K01115 K00866 K00680
Arachidonic acid metabolism	ko00590	12	5	14979.m04387 14051.m00086 BMC02584 14765.m00800 BMC02553 BMC00413 AA570858 BMC12436 14952.m01377 BMB_gene_4 BMC09269 14954.m01597	K00432 K00681 K00079 K01254 K01047
Linoleic acid metabolism	ko00591	6	2	BMW00942 14051.m00086 BMC03138 BMC02768 14979.m04432 14954.m01597	K00100 K01047
1.4 Nucleotide Metabolism		122	51
Purine metabolism	ko00230	92	34	14977.m05096 14246.m00079 BMW00571 14961.m04975 BMC01497 BMC01684 14961.m05096 14372.m00203 BMC02443 15037.m00040 14232.m00262 AA547843 14923.m00293 14962.m00669 BMW00144 BMC10462 14972.m06974 BMC03213 BMW00267 BMC01388 BMC00831 BMC04020 14114.m00019 14981.m02435 BMW00281 14972.m07194 14469.m00105 14971.m02823 BMW00838 14961.m05363 14992.m10913 14982.m02207 14731.m01004 BMW01310 13273.m00010 1497…	K01939 K00860 K01120 K00939 K01553 K00873 K01139 K01515 K00526 K03783 K01951 K01490 K01769 K08046 K01488 K01519 K00087 K01509 K00962 K00088 K01511 K01081 K00940 K00856 K00760 K00948 K01768 K00958 K00364 K01510 K00759 K00892 K01513 K00942
Pyrimidine metabolism	ko00240	42	25	BMC11881 14355.m00216 14653.m00285 13555.m00076 14652.m00413 14062.m00073 BMC00129 14972.m06971 14961.m05096 14719.m00184 AA547843 14951.m00199 14962.m00669 BMC07056 14917.m00332 14972.m07078 14972.m07631 BMC02745 BMB_gene_21 BMC07478 14930.m00326 14719.m00185 15392.m00022 BMC02334 14972.m07194 14962.m00668 BMC06578 14990.m08131 BMC02477 14731.m01004 BMC04376 BMC00047 BMC02079 14961.m05033 14990.…	K00962 K06173 K00384 K01511 K00945 K01081 K00761 K00940 K01591 K01718 K01489 K01937 K00943 K00526 K00762 K00876 K01520 K03783 K01493 K00757 K01510 K00560 K00226 K06177 K01519
1.5 Amino Acid Metabolism		217	103
Glutamate metabolism	ko00251	28	18	14977.m05096 14624.m00019 14717.m00160 14248.m00681 BMW00482 13930.m00128 14887.m00035 BMC02492 14968.m01454 14200.m00063 BMC02592 14680.m00093 12950.m00042 14972.m07302 14975.m04438 13480.m00172 14363.m00051 BMC06335 14015.m00093 12787.m00386 14972.m07899 14972.m07898 15080.m00107 BMC02465 13367.m00047 14968.m01493 13501.m00076 13138.m00176	K00813 K00139 K01919 K01886 K00265 K00823 K00294 K00884 K01920 K00261 K00266 K01580 K00383 K01951 K00621 K01425 K00820 K01885
Alanine and aspartate metabolism	ko00252	17	7	BMC00697 BMC01052 BMC01161 15062.m00043 14887.m00035 14974.m00831 15317.m00027 14835.m00083 BMW00248 14363.m00051 BMC06335 14992.m10913 BMC01461 15080.m00107 BMW00043 BMC06079 13501.m00076	K00813 K01939 K01872 K01876 K01580 K01893 K00823
Glycine, serine and threonine metabolism	ko00260	26	16	BMC04356 14961.m05084 BMC02641 BMC03138 BMW00408 BMC02768 12446.m00077 BMC06641 AA842209 14972.m07401 BMC02499 13138.m00180 14712.m00231 15475.m00008 14656.m00224 14961.m05083 BMW00942 12583.m00116 14992.m11382 14794.m00099 BMC05306 14973.m02654 AA088159 14972.m07666 14979.m04432 14979.m04519	K01754 K01875 K01613 K01877 K00058 K01697 K01758 K00060 K00382 K00100 K00108 K01868 K00639 K00600 K00605 K00866
Methionine metabolism	ko00271	14	6	BMC01345 14961.m05083 14961.m05084 14972.m07850 BMC02764 BMC07408 BMC05579 BMC00074 BMC07696 15158.m00054 14990.m07753 BMC07010 13138.m00180 13460.m00195	K01697 K01758 K00789 K00547 K01251 K01874
Cysteine metabolism	ko00272	9	5	14977.m04994 14940.m00173 BMC06335 BMC11868 13247.m00714 BMC01827 BMC05055 13138.m00180 BMC02451	K00813 K01758 K00016 K01025 K01883
Valine, leucine and isoleucine degradation	ko00280	26	11	13247.m00711 BMC11348 14961.m05237 BMC01652 BMC00580 14157.m00017 14775.m00062 14094.m00130 BMC05328 14977.m05029 14702.m00393 BMC03018 13415.m00451 BMC05873 15402.m00008 13247.m00712 14546.m00094 14600.m00099 14590.m00334 14946.m00544 BMC05146 12805.m00027 14971.m02844 14972.m07147 BMW01463 14992.m10997	K00165 K00166 K01641 K01692 K00249 K00826 K00022 K07509 K00128 K00626 K00680
Valine, leucine and isoleucine biosynthesis	ko00290	15	7	BMC07627 14990.m08120 14749.m00216 14262.m00041 BMC05110 14990.m07973 14161.m00011 BMC08144 BMC07686 14992.m10930 AA433436 14972.m07147 14773.m00936 BMC05217 BMC12488	K00826 K01870 K00162 K01873 K01869 K01652 K00161
Lysine biosynthesis	ko00300	2	2	14603.m00272 14246.m00080	K00142 K01871
Lysine degradation	ko00310	46	14	BMC02641 BMC03138 14961.m05237 BMC02768 BMC00580 BMC01132 BMC01980 14977.m05029 13282.m00271 13415.m00451 BMW00942 AA841854 BMC08904 BMC10217 13282.m00270 14992.m10997 14979.m04519 14395.m00013 14963.m01796 BMC05430 BMC06047 13247.m00711 14963.m01795 BMC11348 14928.m00207 BMC01652 BMC01514 14157.m00017 14775.m00062 14094.m00130 14951.m00201 14702.m00393 BMC03018 15459.m00028 13282.m00272 13247.m0…	K00473 K00100 K00142 K01692 K00164 K00149 K00600 K00022 K00658 K01423 K00128 K00626 K00680 K05302
Arginine and proline metabolism	ko00330	29	16	BMC02617 14975.m04345 BMW00482 BMC07855 14972.m07101 BMC01652 BMC11409 14200.m00063 BMC02592 14857.m00326 BMC03751 12950.m00042 14979.m04608 15080.m00105 14979.m04609 BMC06335 14990.m07652 14015.m00093 BMC02830 BMC07062 14972.m07300 BMC05946 15395.m00011 BMC02599 BMC02063 13367.m00047 14968.m01493 BMC03244 12583.m00117	K00813 K00139 K00819 K01887 K00318 K00286 K00934 K00294 K00128 K00261 K01581 K01611 K00472 K00137 K00797 K01881
Histidine metabolism	ko00340	18	6	14712.m00223 15214.m00026 14961.m05237 BMC01652 BMC03088 14157.m00017 14775.m00062 14593.m00153 14206.m00119 14977.m05029 BMC03018 14980.m02713 13415.m00451 12787.m00384 14775.m00064 14946.m00544 12805.m00027 14971.m02844	K01593 K00129 K00599 K00128 K00680 K01892
Tyrosine metabolism	ko00350	28	11	14712.m00223 15214.m00026 14961.m05237 BMC03088 14157.m00017 14775.m00062 BMC12254 14206.m00119 14977.m05029 BMC03018 14980.m02713 13415.m00451 14992.m11274 BMC00238 BMC06335 BMW01494 12787.m00384 14981.m02410 BMC00565 14775.m00064 14946.m00544 BMC12253 14954.m01668 12805.m00027 14971.m02844 BMC10287 14961.m04973 14968.m01490	K00813 K00457 K01593 K01828 K00599 K00501 K00129 K07253 K00680 K00001 K00815
Phenylalanine metabolism	ko00360	23	8	BMC03793 14712.m00223 14961.m05237 BMC07492 BMC03088 14157.m00017 14775.m00062 14992.m10847 BMC12254 14977.m05029 BMC03018 13415.m00451 BMC00238 BMC06335 13259.m00011 14946.m00544 BMC12253 14954.m01668 12805.m00027 14971.m02844 BMC10287 12998.m00018 14961.m04973	K00813 K00457 K01593 K00430 K00129 K07253 K00680 K00815
Tryptophan metabolism	ko00380	35	14	14712.m00223 15214.m00026 BMC00580 BMC01132 BMC01980 14980.m02709 BMC05171 14634.m00533 AA841854 14775.m00064 BMC01620 BMC05955 14992.m10997 13247.m00711 BMC11348 BMC05798 BMC01652 14094.m00130 BMC06491 14702.m00393 14206.m00119 12605.m00011 14980.m02713 15286.m00010 14972.m07623 13247.m00712 12787.m00384 14600.m00099 14590.m00334 14980.m02708 14356.m00519 BMC06428 14321.m00056 14956.m00489 14979…	K00502 K01593 K00599 K00493 K01692 K00164 K00022 K00816 K00128 K00463 K01932 K00626 K01556 K01867
Phenylalanine, tyrosine and tryptophan biosynthesis	ko00400	13	5	BMC12380 BMC06335 BMC01032 BMC09465 BMC00081 BMC06123 BMW00087 14992.m10931 BMC11583 AW042023 14954.m01668 14237.m00397 BMC01643	K00813 K01889 K01689 K00815 K01890
Urea cycle and metabolism of amino groups	ko00220	8	6	14015.m00093 14972.m07300 BMC05946 15395.m00011 BMC02592 13367.m00047 BMC03751 BMC06634	K00819 K01581 K00286 K01436 K00261 K00797
1.6 Metabolism of Other Amino Acids		60	33
beta-Alanine metabolism	ko00410	10	8	14363.m00051 14546.m00094 14887.m00035 BMC01652 15080.m00107 BMC05328 BMC03751 15076.m00118 14992.m10997 13501.m00076	K01578 K01580 K01692 K00249 K00823 K00137 K00128 K00797
Taurine and hypotaurine metabolism	ko00430	6	2	14363.m00051 15080.m00107 14765.m00800 BMC02553 13501.m00076 BMC09269	K00681 K01580
Aminophosphonate metabolism	ko00440	8	4	12787.m00384 15214.m00026 14209.m00043 12612.m00253 14775.m00064 14206.m00119 14980.m02713 14961.m05010	K00967 K00599 K00968 K01005
Selenoamino acid metabolism	ko00450	25	11	14961.m05084 14972.m07155 15214.m00026 14765.m00800 BMC01488 BMC05579 BMC00074 14206.m00119 14990.m07753 14980.m02713 13138.m00180 BMC09269 13460.m00195 14961.m05083 12787.m00384 BMC01345 BMC04070 BMC11569 BMC02553 14775.m00064 BMC02764 BMC07696 15158.m00054 BMC07010 BMC01558	K00599 K00860 K00958 K01763 K01251 K01697 K01758 K00681 K00789 K01008 K01874
Cyanoamino acid metabolism	ko00460	5	2	BMC02641 14765.m00800 14979.m04519 BMC02553 BMC09269	K00681 K00600
D-Glutamine and D-glutamate metabolism	ko00471	4	2	14015.m00093 14248.m00681 13367.m00047 BMC02592	K01425 K00261
D-Arginine and D-ornithine metabolism	ko00472	0	0
D-Alanine metabolism	ko00473	0	0
Glutathione metabolism	ko00480	19	9	14992.m11111 14990.m07912 BMC02584 14765.m00800 AA570858 BMC02689 14975.m04438 13480.m00172 BMC09269 BMC02401 BMC04004 BMC02553 BMC02465 BMB_gene_4 14952.m01377 BMC12436 14972.m07042 BMC00767 13138.m00176	K00036 K00432 K00383 K01919 K01256 K00681 K00031 K00799 K01920
1.7 Glycan Biosynthesis and Metabolism		131	71
N-Glycan biosynthesis	ko00510	44	23	BMC06106 14946.m00537 13620.m00249 BMC10571 14992.m10929 14992.m10885 14330.m00200 BMC00567 BMC11824 13480.m00173 14972.m07759 14562.m00127 14961.m05080 14961.m05141 BMC04013 BMC03227 15553.m00008 BMW01504 14977.m05106 14979.m04378 BMC01567 14954.m01713 13414.m00091 14330.m00201 12568.m00015 14615.m00139 BMW00596 12601.m00330 BMC01659 BMC03060 BMC08837 12698.m00333 14992.m11251 13278.m00101 14972…	K03842 K03847 K00721 K00754 K00726 K03848 K01230 K00717 K00738 K00729 K00730 K01231 K03849 K03850 K00736 K03845 K00810 K03846 K03843 K01228 K00744 K01001 K07432
High-mannose type N-glycan biosynthesis	ko00513	8	2	BMC00567 BMC03060 14961.m05080 14979.m04378 13278.m00101 BMC08435 BMW01504 12601.m00330	K01230 K00754
N-Glycan degradation	ko00511	10	6	12803.m00025 BMC06770 14303.m00141 14972.m07146 BMC03146 14628.m00175 14954.m01572 BMC02543 14174.m00063 BMC09276	K01207 K01227 K01191 K01206 K01444 K01192
O-Glycan biosynthesis	ko00512	14	2	14979.m04378 14696.m00220 15358.m00010 13278.m00101 14982.m02226 BMC05990 14992.m11026 12601.m00330 14961.m05080 BMW01504 BMW01296 12744.m00071 14972.m07561 BMC06783	K00754 K00710
Chondroitin sulfate biosynthesis	ko00532	2	2	14975.m04462 14975.m04532	K00735 K00734
Heparan sulfate biosynthesis	ko00534	10	7	14353.m00159 14828.m00010 13548.m00010 14109.m00018 12765.m00011 14208.m00915 14930.m00330 14975.m04407 13681.m00010 14900.m00207	K08103 K02367 K02366 K02370 K02513 K08104 K01793
Keratan sulfate biosynthesis	ko00533	1	1	14615.m00139	K00717
Glycosaminoglycan degradation	ko00531	5	3	BMC09054 BMC09474 15111.m00030 12576.m00013 14174.m00063	K01207 K01195 K01197
Lipopolysaccharide biosynthesis	ko00540	0	0
Peptidoglycan biosynthesis	ko00550	0	0
Glycosylphosphatidylinositol(GPI)-anchor biosynthesis	ko00563	12	11	14230.m00220 13045.m00046 BMC00983 13586.m00153 12932.m00089 13317.m00176 BMC00469 13644.m00281 14972.m07239 14990.m07809 14981.m02390 14961.m04924	K05286 K05284 K03859 K05292 K05294 K03434 K05285 K03861 K05290 K05310 K03857
Glycosphingolipid metabolism	ko00600	24	10	14979.m04378 15135.m00171 14209.m00043 12601.m00330 12621.m00167 14386.m00053 15170.m00044 14972.m07538 14977.m05057 14525.m00164 13278.m00101 BMC08949 BMW00717 14956.m00509 BMC05884 12545.m00008 BMC02444 14961.m05080 BMC03130 BMW01504 14972.m07269 14961.m04961 14979.m04429 14761.m00195	K01201 K01634 K01117 K00754 K04714 K04715 K00654 K04712 K01005 K00720
Ganglioside biosynthesis	ko00604	8	3	14979.m04378 13278.m00101 BMC06820 BMW00056 12601.m00330 14961.m05080 14981.m02439 BMW01504	K03372 K03370 K00754
Globoside metabolism	ko00603	8	4	14961.m05080 14979.m04378 13278.m00101 14992.m11402 BMW01504 12506.m00097 14174.m00063 12601.m00330	K01207 K03663 K00718 K00754
Proteoglycans		15	5	14296.m00063 15015.m00016 14793.m00027 BMC02037 14973.m02672 BMC12051 BMC01093 15205.m00008 14977.m04908 BMC06872 14977.m04910 12495.m00012 15377.m00007 12580.m00012 BMC06067	K06505 K06823 K08131 K06669 K06254
Blood group glycolipid biosynthesis - lactoseries	ko00601	1	1	12506.m00097	K00718
Blood group glycolipid biosynthesis - neo-lactoseries	ko00602	8	4	14961.m05080 14979.m04378 13278.m00101 14992.m11402 BMW01504 14992.m10950 12506.m00097 12601.m00330	K03663 K07971 K00718 K00754
1.8 Biosynthesis of Polyketides and Nonribosomal Peptides		5	2
Biosynthesis of ansamycins	ko01051	2	1	BMC06090 BMC07934	K00615
Biosynthesis of type II polyketide backbone	ko01056	0	0
Biosynthesis of type II polyketide products	ko01057	0	0
Polyketide sugar unit biosynthesis	ko00523	3	1	14961.m05307 14990.m08066 BMC04304	K01710
Biosynthesis of siderophore group nonribosomal peptides	ko01053	0	0
Biosynthesis of vancomycin group antibiotics	ko01055	3	1	14961.m05307 14990.m08066 BMC04304	K01710
1.9 Metabolism of Cofactors and Vitamins		141	45
Thiamine metabolism	ko00730	4	2	14652.m00404 14916.m00480 13282.m00268 14977.m04967	K00949 K01112
Riboflavin metabolism	ko00740	16	4	BMC10181 14652.m00404 14977.m04974 14950.m01852 14990.m07866 13282.m00268 BMC08365 14728.m00018 BMC08960 14961.m04950 BMC04935 12918.m00019 13261.m00257 13415.m00455 14916.m00480 14972.m07243	K01112 K00861 K01078 K01513
Vitamin B6 metabolism	ko00750	6	3	13346.m00180 14652.m00404 14916.m00480 BMC02241 14824.m00120 13282.m00268	K01112 K00275 K00868
Nicotinate and nicotinamide metabolism	ko00760	40	8	14239.m00346 BMC03110 14652.m00404 BMC06552 13282.m00268 14946.m00525 14084.m00022 13415.m00469 14992.m11358 14979.m04525 14961.m04950 BMC02466 14916.m00480 13415.m00456 14975.m04399 13785.m00208 14972.m07661 BMC06383 14972.m07093 14409.m00254 BMC10463 BMC06548 12595.m00015 BMC01041 14990.m07835 13785.m00206 14972.m07194 14788.m00090 14525.m00161 14973.m02626 14731.m01004 14947.m01128 BMC02327 14…	K03783 K03462 K01081 K00924 K01112 K00952 K01463 K01513
Pantothenate and CoA biosynthesis	ko00770	12	8	14972.m07767 BMC03110 BMC06552 14389.m00190 14728.m00018 13415.m00469 14979.m04523 14638.m00115 14961.m04950 BMC03590 14972.m07147 BMC05217	K01598 K00859 K01652 K01922 K00826 K00867 K01463 K01513
Biotin metabolism	ko00780	8	1	BMC06047 13282.m00272 14928.m00207 BMC01514 BMC10217 13282.m00270 13282.m00271 BMC05430	K01423
Folate biosynthesis	ko00790	39	6	14979.m04656 14992.m11022 13883.m00025 BMC05830 BMC01302 14623.m00077 14931.m00327 14765.m00811 BMC08889 14950.m01810 13951.m00034 14424.m00394 14990.m07932 14868.m00082 14963.m01818 BMC04281 BMC00309 14696.m00209 14408.m00070 BMC08004 BMC11593 14206.m00120 14156.m00023 14744.m00190 BMC10716 13035.m00031 14992.m10969 BMC11482 12601.m00333 BMW01539 BMC09332 BMC00557 14977.m04872 13579.m00040 BMC02…	K00357 K01737 K01495 K00072 K01930 K01529
One carbon pool by folate	ko00670	9	5	BMC02641 14968.m01486 14355.m00216 12446.m00077 BMC02079 BMC07056 BMC02136 14965.m00429 14979.m04519	K00560 K01934 K00297 K00605 K00600
Retinol metabolism	ko00830	2	1	BMC11001 14243.m00191	K00061
Porphyrin and chlorophyll metabolism	ko00860	14	7	14624.m00019 BMC07691 14717.m00160 12576.m00013 12787.m00386 BMC09054 14972.m07022 13325.m00227 14200.m00063 15111.m00030 14058.m00573 BMC06485 14680.m00093 14058.m00574	K01764 K00522 K01885 K01195 K00218 K01772 K00699
Ubiquinone biosynthesis	ko00130	7	6	BMC05791 BMC02935 BMC01610 14950.m01867 BMC05800 BMC01839 BMC07352	K00329 K00335 K06125 K00336 K06127 K06134
2. Genetic Information Processing		795	388
2.1 Transcription		68	51
RNA polymerase	ko03020	33	25	BMC00539 BMC05147 BMC02048 15178.m00022 14058.m00579 14242.m00095 13418.m00094 BMC08161 14961.m05298 14739.m00026 14873.m00236 14930.m00331 AA842374 14920.m00428 14979.m04618 14979.m04617 AA842541 12420.m00169 BMC00222 14330.m00199 14990.m07831 14961.m05358 BMC09170 BMC01908 14990.m07996 14974.m00833 15239.m00023 14992.m11390 BMC01666 13350.m00134 14713.m00192 15060.m00011 BMC00877	K03046 K03016 K03000 K03013 K03010 K03023 K03008 K03018 K03017 K03009 K03002 K03007 K03025 K03021 K03015 K03060 K03011 K03006 K00960 K03014 K03012 K03043 K03020 K03019 K03027
Basal transcription factors	ko03022	27	20	14442.m00131 14979.m04404 BMC03976 14992.m11151 14554.m00235 14972.m07511 BMC11141 BMC03236 14569.m00221 BMC11879 12459.m00009 BMC07900 14972.m07689 14305.m00056 15235.m00007 14936.m00258 BMW00223 14097.m00078 15028.m00008 BMC01699 N94657 14719.m00181 BMC05417 13028.m00039 14977.m05034 BMC05047 14992.m10977	K03120 K03131 K03123 K03132 K03127 K03124 K03137 K03138 K03134 K03136 K03126 K03143 K03144 K03133 K03627 K03122 K03128 K03142 K03626 K03145
HTH family transcriptional regulators		1	1	BMW01445	K02529
Other and unclassified family transcriptional regulators		3	2	14979.m04537 BMW00968 14992.m10814	K03709 K03480
Other transcription related proteins		4	3	13908.m00050 13538.m00206 14961.m04943 14972.m07476	K07739 K04796 K01974
2.2 Translation		396	169
Ribosome		233	84	BMC00176 BMC05967 BMC06619 BMC00059 13260.m00097 14930.m00349 BMC00275 AA917198 BMC01891 BMC12232 14975.m04479 BMC12176 BMC00009 14916.m00491 BMC03867 BMC06468 BMC00419 BMC01949 14961.m05151 BMC12308 BMC00849 AA257264 N41100 BMC11666 14900.m00209 BMC11687 BMC00738 BMC01624 BMC02627 BMC12245 BMC02810 BMC04474 BMC12237 H97298 14953.m00216 BMC11679 BMC00243 14980.m02840 BMC00264 BMC01536 BMC12225 BM…	K02993 K02882 K02929 K02949 K02948 K02989 K02988 K02922 K02932 K02898 K02881 K02975 K02892 K02940 K02997 K02921 K02910 K02877 K02880 K02995 K02947 K02885 K02866 K02962 K02894 K02886 K02987 K02889 K02875 K02953 K02991 K02865 K02912 K02969 K02893 K02937 K02934 K02945 K02901 K02943 K02979 K02976 K02998 K02900 K02915 K02923 K02974 K02978 K02958 K02981 K02918 K02883 K02971 K02980 K02983 K02930 K02917 …
Aminoacyl-tRNA biosynthesis	ko00970	48	20	14624.m00019 14990.m08120 BMC01161 14975.m04345 BMC09465 BMC06123 14974.m00831 BMC06641 14593.m00153 14200.m00063 BMW00248 AA433436 AA842209 15080.m00105 14246.m00080 14656.m00224 BMC07627 14990.m07652 14634.m00533 BMC07686 BMW00087 BMC01620 BMC01461 BMC02764 14992.m10930 BMC05306 15158.m00054 14973.m02654 BMC02617 BMC00697 14717.m00160 BMC04356 15062.m00043 14749.m00216 13930.m00128 15317.m00027…	K01870 K01887 K01876 K01875 K01883 K01877 K01890 K01886 K01871 K01892 K01867 K01889 K01868 K01873 K01869 K01893 K01872 K01885 K01874 K01881
Translation factors		68	34	14861.m00022 13322.m00191 13464.m00248 15146.m00096 BMC03383 14992.m10899 14975.m04454 14356.m00517 14932.m00507 BMW00364 13401.m00087 BMC06557 14992.m10897 BMC00012 BMC00511 14938.m00338 14990.m07814 14601.m00161 BMC07137 12958.m00017 BMC08437 BMC07387 12410.m00011 14932.m00508 BMC00782 BMC04046 BMC06167 12958.m00016 BMC11818 BMC03364 14447.m00009 BMC06295 BMC01131 BMC01550 14992.m11155 BMC08683…	K02355 K03231 K03257 K03241 K02836 K03234 K02835 K03263 K03240 K03247 K03251 K03238 K02357 K03259 K02358 K03243 K03254 K03246 K03239 K03252 K03265 K03255 K03237 K03262 K02519 K03264 K03232 K03233 K03250 K03248 K02838 K03242 K03680 K03236
Other translation proteins		47	31	14992.m11125 BMC06456 BMC06384 13628.m00023 BMC08670 BMC06116 BMC07946 12681.m00097 14992.m11126 BMC12056 15133.m00188 14756.m00051 14982.m02252 BMC09181 BMC08665 13411.m00123 14972.m07280 14705.m00193 BMC02647 13644.m00282 12698.m00322 BMC07127 14954.m01736 13033.m00086 BMC01197 BMC05424 12681.m00096 14972.m07057 15305.m00011 BMW01067 12496.m00291 BMC07104 15201.m00016 14242.m00098 BMC07224 1423…	K05545 K03538 K05542 K05544 K01265 K00809 K00970 K07565 K03685 K07560 K06184 K00791 K00555 K06158 K00974 K07562 K02528 K07575 K00897 K03678 K07579 K02433 K00773 K00586 K07566 K06185 K03679 K05543 K00566 K00989 K02434
2.3 Folding, Sorting and Degradation		258	126
Protein export	ko03060	15	12	BMC03631 14387.m00358 14972.m07416 13256.m00042 14974.m00809 BMC00658 14981.m02432 BE758486 CB329210 15163.m00125 BMW01002 14992.m11371 BMC06322 BMC07412 BMC04488	K03424 K03071 K03106 K03109 K03217 K03105 K03100 K03110 K03107 K03076 K03108 K03070
Type II secretion system	ko03090	1	1	14930.m00326	K01493
Type III secretion system	ko03070	0	0
Type IV secretion system	ko03080	1	1	14779.m00749	K03201
SNARE interactions in vesicular transport	ko04130	21	16	14967.m01537 13150.m00080 14037.m00209 14980.m02835 14973.m02681 14618.m00141 13927.m00015 14992.m11406 14992.m11149 14954.m01714 13695.m00207 14058.m00557 13066.m00240 14992.m11405 13473.m00073 14670.m00180 14922.m00062 14648.m00053 BMC01882 14972.m07575 14029.m00019	K08508 K08516 K08518 K08509 K08489 K08488 K08510 K08517 K08486 K08504 K08497 K08512 K08496 K08492 K08490 K08495
Regulation of autophagy	ko04140	12	10	14981.m02382 14992.m11207 13088.m00012 14641.m00157 14990.m08149 12902.m00225 BMC05925 15295.m00026 13514.m00065 14972.m07490 14972.m07642 BMC08449	K07198 K08343 K00914 K08339 K08336 K08342 K08269 K08333 K08337 K08341
Ubiquitin mediated proteolysis	ko04120	40	24	BMC05270 BMW01606 14990.m07823 13788.m00142 13291.m00051 BMC07514 14696.m00218 14971.m02791 BMC02348 14972.m06958 BMC02074 BMC02605 14482.m00009 14992.m10877 13860.m00025 BMC05354 BMC02741 13783.m00012 12905.m00017 12714.m00013 14990.m08144 14992.m11293 13268.m00026 BMC02432 BMC00204 14972.m07220 14590.m00348 BMC03774 14916.m00476 14975.m04474 BMC00982 12429.m00204 14971.m02884 13920.m00453 15525…	K06689 K03362 K03870 K03358 K03872 K03349 K03347 K03094 K03361 K03350 K03363 K03868 K03869 K03354 K05632 K04678 K05633 K03355 K02207 K03357 K03874 K03178 K03364 K03873
Proteasome	ko03050	60	36	BMC00954 14939.m00170 14990.m08019 14972.m07077 14276.m00250 13383.m00090 BMC00087 BMC03168 14950.m01783 AA089376 14961.m05046 14961.m05050 14973.m02646 BMC01743 BMC03238 BMC04030 BMC02326 BMC01060 BMC02604 14973.m02631 14992.m11109 BMC00725 14992.m11288 BMC06996 BMC07264 14851.m00011 BMC01773 14979.m04458 BMW00668 BMC05083 BMC09283 14528.m00113 BMC07371 BMC01448 14992.m11292 14979.m04420 13577.m…	K06694 K02735 K06695 K02727 K03037 K03030 K02738 K02728 K02730 K03039 K06699 K03061 K03032 K03038 K03065 K02731 K02741 K03028 K02725 K06693 K03064 K03029 K03066 K02732 K02736 K03035 K06698 K06692 K02729 K03031 K02737 K02739 K03033 K02726 K03062 K03036
Protein folding and associated processing		108	26	BMC06885 BMW00383 14979.m04645 BMC12240 BMC02434 BMC04310 12692.m00025 BMC06388 14920.m00415 14744.m00193 BMC09105 14972.m07256 14980.m02680 12878.m00014 BMC03240 13770.m00013 BMC12504 H21256 BMB_gene_1 AA480693 BMC01935 BMC03439 14796.m00102 BMC12244 14972.m07237 AI723683 AA991097 12903.m00104 BMC03103 BMC06805 BMW00437 14979.m04438 14933.m00225 AA109462 BMC00470 BMC01045 14940.m00171 BMC12102 B…	K07400 K03686 K03798 K04077 K01409 K03283 K00587 K07305 K03386 K01802 K03671 K01358 K03768 K00573 K07390 K08056 K03664 K01829 K04079 K03599 K03687 K04043 K04455 K04044 K04797 K03544
2.4 Replication and Repair		73	42
DNA polymerase	ko03030	31	19	13695.m00203 14873.m00232 BMC00687 BMC01259 13792.m00111 BMC02025 15428.m00015 14982.m02270 14974.m00843 BMC06381 BMC02752 BMC03075 14037.m00192 BMC06692 14990.m07815 14749.m00213 14554.m00231 14963.m01821 14992.m11047 13066.m00250 13311.m00335 14963.m01822 BMC02776 BMC06000 14973.m02603 12429.m00203 14979.m04463 13464.m00247 14982.m02269 14614.m00124 14990.m07839	K02321 K02338 K03511 K02320 K02685 K02349 K03515 K02343 K02350 K02324 K02684 K03514 K02325 K00961 K02328 K03509 K02327 K02332 K02326
Replication complex		12	7	15218.m00008 14992.m11047 14697.m00097 AA257602 BMW01461 15387.m00008 14979.m04421 14979.m04463 14731.m01007 13409.m00050 14323.m00082 14956.m00507	K02470 K02621 K03165 K03166 K02685 K03164 K02684
Other replication, recombination and repair proteins		32	18	BMW00726 12601.m00331 14855.m00193 15133.m00190 14968.m01448 BMC01736 14632.m00150 BMC08609 15133.m00187 BMC00711 14554.m00232 BMC05855 BMC01820 13304.m00057 12992.m00076 BMW01122 14951.m00197 14712.m00229 14954.m01566 14632.m00151 14614.m00126 14562.m00124 14972.m07148 14645.m00183 14920.m00427 14990.m08097 15133.m00186 14979.m04620 BMC00517 14950.m01827 14603.m00264 14923.m00297	K03648 K01669 K01146 K03654 K05592 K04799 K01741 K03555 K04802 K03546 K07457 K03469 K03660 K04482 K04484 K04483 K03701 K01971
3. Environmental Information Processing		619	313
3.1 Membrane Transport		96	34
ABC transporters		22	7	14961.m05270 14131.m00013 14977.m04876 15346.m00008 BMC05514 14320.m00074 BMC06325 BMC02137 14455.m00021 14191.m00025 14731.m00997 14977.m04957 14977.m04958 14961.m05269 13274.m00036 14992.m10824 14978.m00012 13411.m00119 BMC08364 14955.m00259 14990.m07760 14708.m00026	K05643 K05668 K05666 K05641 K02021 K05675 K05658
Phosphotransferase system (PTS)	ko02060	0	0
Pores ion channels		16	4	BMC07073 12787.m00391 BMC03541 AA480693 BMC12100 BMC02916 BMC12102 13322.m00195 13888.m00008 BMC00477 14938.m00336 14977.m04982 BMC12099 BMC02613 BMC00470 BMC03899	K04043 K03283 K04044 K02440
Other ion-coupled transporters		28	13	BMC03517 13482.m00011 BMC02054 14975.m04527 14972.m07792 13652.m00090 BMC06708 BMC11895 14979.m04629 13026.m00037 BMC04146 12584.m00065 14990.m07863 14967.m01567 BMC06117 BMC07542 BMC00821 BMC01313 14990.m07694 BMC00079 14972.m06946 14757.m00030 BMC02923 BMC05482 BMC02557 BMC09911 14992.m11206 13159.m00054	K03450 K03306 K03295 K03454 K03455 K03322 K03323 K03307 K05863 K03316 K05613 K03305 K06316
Major facilitator superfamily (MFS)		28	8	BMW01420 BMW00056 14099.m00135 BMC00726 14034.m00010 14946.m00527 14398.m00013 14979.m04385 14972.m07741 14981.m02439 BMC02422 BMC02610 14661.m00102 14883.m00056 14922.m00065 14287.m00022 14971.m02805 14917.m00320 14972.m07890 12664.m00017 14917.m00331 14917.m00330 AA509094 14099.m00132 13096.m00015 13980.m00021 13343.m00025 15547.m00008	K03372 K08220 K08202 K08189 K08193 K08155 K03762 K08150
Electron transfer carriers		1	1	BMC03664	K08360
Other transporters		1	1	14972.m07166	K03466
3.2 Signal Transduction		295	160
Two-component system	ko02020	1	1	AA681023	K07700
MAPK signaling pathway		87	55	13526.m00009 14700.m00145 14992.m11305 14956.m00538 14956.m00532 14980.m02822 14975.m04489 12597.m00009 AA480693 13252.m00034 14686.m00199 14539.m00055 12417.m00015 BMC05356 14977.m04912 14779.m00765 14990.m07804 BMW01035 BMC00470 BMC07142 14972.m07685 BMC00888 13708.m00043 BMC07284 BMC07247 14051.m00086 14992.m10951 14954.m01613 BMC12102 13156.m00099 13617.m00052 13206.m00042 BMC02941 15481.m000…	K04423 K04427 K07861 K04489 K04448 K08018 K04439 K03283 K00799 K04459 K04348 K06268 K04461 K04431 K04373 K04445 K04376 K04430 K04440 K04437 K04420 K04352 K05316 K04345 K03099 K04372 K05315 K04849 K04468 K04453 K04464 K04454 K04350 K04418 K04361 K05317 K02677 K01047 K04456 K04458 K04854 K04443 K04371 K04346 K04438 K04462 K04393 K04378 K04409 K04411 K04455 K04364 K07211 K04441 K04460
Wnt signaling pathway	ko04310	66	42	13747.m00049 BMC07514 BMC03516 14992.m11140 14990.m08000 14673.m00023 13252.m00034 14539.m00055 14961.m05040 14954.m01743 14204.m00111 12741.m00013 BMC11777 12417.m00015 14655.m00197 14972.m07138 BMC00914 14977.m04912 14972.m07025 14779.m00765 12905.m00017 BMC07142 BMC04368 BMC00888 14992.m10951 13257.m00084 14990.m08092 14612.m00123 14974.m00823 14907.m00556 14965.m00433 14972.m07487 12480.m0011…	K02222 K01558 K04427 K04508 K04503 K07861 K04448 K05858 K04689 K03094 K04500 K04506 K04348 K06268 K04499 K03097 K04497 K04440 K02353 K04345 K04501 K03362 K04514 K04382 K04468 K04496 K00408 K04354 K03347 K03115 K04515 K02677 K03068 K04507 K03868 K04513 K02105 K03456 K04512 K00182 K04690 K03083
Notch signaling pathway	ko04330	28	15	14058.m00580 14947.m01150 BMC07719 14967.m01575 BMC03516 15450.m00008 13464.m00243 BMC08515 BMC02915 14961.m05321 BMC08428 BMC07262 14975.m04391 14945.m00258 14961.m04898 BMC01073 15347.m00019 15347.m00020 14947.m01151 14655.m00197 14977.m05013 14655.m00196 14961.m04899 14518.m00084 BMW00539 14961.m05205 BU781499 BMC07086	K06054 K06060 K06063 K06067 K06051 K04496 K04497 K06057 K06052 K02353 K06066 K02599 K05948 K06053 K06171
Hedgehog signaling pathway	ko04340	20	12	13747.m00049 14552.m00107 BMW00762 BMC00603 14972.m07128 13257.m00084 13777.m00011 14612.m00123 14923.m00294 14992.m11194 15172.m00084 AA514156 BMC01285 14979.m04526 14954.m01743 12741.m00013 14052.m00189 14992.m11187 BMC06258 BMC07142	K03362 K01558 K06225 K00408 K04663 K04689 K06230 K04662 K00182 K02218 K03083 K04345
TGF-beta signaling pathway	ko04350	35	21	BMC00834 BMC08707 12438.m00118 15290.m00016 14990.m08000 14673.m00023 14980.m02822 14923.m00294 14992.m11194 12596.m00125 14972.m07376 BMC11777 BMW00153 12883.m00084 14972.m07870 12436.m00008 BMC04368 14761.m00198 14972.m07001 14961.m05012 14992.m11329 14979.m04624 BMC00896 BMC03774 14907.m00556 12883.m00085 15509.m00027 14325.m00129 14961.m04916 13212.m00014 BMC01513 14972.m07450 BMC05158 BMC024…	K04514 K04669 K04382 K04688 K04663 K04686 K04354 K04662 K04670 K04500 K04681 K04684 K04371 K04682 K03868 K04513 K03456 K04678 K04683 K04676 K04501
VEGF signaling pathway	ko04370	25	15	14051.m00086 BMC11896 BMC10860 14992.m10951 TC7731 BMC12069 14956.m00538 BMW01427 14990.m07765 14981.m02436 14980.m02822 BMC02408 14954.m01688 BMC02941 14539.m00055 14954.m01731 BMW01522 12480.m00116 BMC12115 BMC12116 14952.m01376 BMC07913 14992.m11148 14954.m01597 BMC00071	K04443 K06268 K04371 K07861 K05725 K02261 K04393 K04455 K00922 K04441 K04348 K05760 K02677 K01047 K04456
Jak-STAT signaling pathway	ko04630	15	12	14972.m07685 14972.m06983 12624.m00059 14967.m01572 14992.m11305 13293.m00127 14990.m07853 14961.m05258 BMW01427 14992.m11306 14981.m02436 12512.m00025 13175.m00136 14992.m11148 14992.m11104	K04503 K04703 K04705 K04698 K04706 K04702 K04707 K04364 K00922 K04692 K03099 K04456
Calcium signaling pathway	ko04020	41	19	BMC11821 14972.m07135 14992.m11140 13777.m00011 14937.m00493 13846.m00066 14972.m07614 14650.m00142 BMC02801 14956.m00522 BMC06835 14954.m01688 14539.m00055 BMC08443 BMC01313 14954.m01731 14990.m07858 14992.m10856 BMC00079 BMC02923 14489.m00061 14972.m07138 14972.m07177 BMC05214 BMC07142 13159.m00054 BMC05117 14992.m10951 BMC11895 14945.m00266 BMC04146 TC9153 13156.m00099 14945.m00265 14990.m0787…	K04849 K05858 K05862 K05857 K04634 K04361 K02183 K04515 K04348 K02677 K04632 K04854 K06268 K05853 K05863 K00907 K05850 K07190 K04345
Phosphatidylinositol signaling system	ko04070	40	15	14990.m07924 15499.m00010 13046.m00067 BMC08315 14992.m11140 BMC00620 BMC00668 BMC00427 14975.m04378 13175.m00135 14980.m02692 BMC02801 14956.m00522 14975.m04421 13514.m00065 BMC00257 14961.m05076 14954.m01688 14992.m10856 BMC11321 BMC05994 14955.m00254 BMC08381 14961.m05166 14980.m02693 14975.m04377 12649.m00087 14992.m11081 14981.m02436 TC9153 BMC06056 14972.m06947 14961.m05165 14990.m07775 149…	K00999 K01099 K00901 K01092 K05858 K00914 K00888 K00889 K05857 K00923 K00981 K00922 K02183 K02677 K01116
mTOR signaling pathway	ko04150	33	18	13322.m00191 14700.m00145 14980.m02845 14975.m04381 BMC06320 BMW01427 14980.m02822 BMC00011 14972.m07490 15106.m00015 BMC07272 13538.m00202 14990.m08149 BMC02661 BMC00633 14961.m05169 15056.m00018 15136.m00016 13320.m00031 14529.m00214 14981.m02436 BMC00303 BMC06083 BMC01779 14924.m00110 14615.m00142 14961.m05074 13282.m00267 BMC08449 14992.m11148 BMC07856 12546.m00062 14979.m04433	K02991 K07204 K08271 K07207 K04688 K08269 K00922 K06276 K08268 K04456 K07198 K07298 K04371 K08267 K03259 K04373 K08266 K08272
3.3 Signaling Molecules and Interaction		275	139
Neuroactive ligand-receptor interaction	ko04080	25	14	14972.m07847 BMC08531 BMC07709 14954.m01687 13758.m00014 BMW01401 14973.m02623 14954.m01685 14990.m07740 14228.m00020 14967.m01517 BMC06058 BMC11125 14016.m00017 14944.m00537 14990.m07741 14992.m11024 14317.m00277 14965.m00434 14972.m07333 14954.m01697 BMW01556 14967.m01516 14065.m00027 BMC00657	K04616 K04153 K04237 K04209 K04247 K08362 K05236 K05185 K04611 K04134 K05547 K04148 K04280 K04615
Cytokine-cytokine receptor interaction	ko04060	5	5	BMC00090 15290.m00016 14990.m07872 14923.m00294 14992.m11194	K05099 K04662 K04361 K04670 K04663
ECM-receptor interaction	ko04512	22	7	BMC12506 14788.m00088 BMC05907 13674.m00033 14296.m00062 14977.m04908 BMC09759 13786.m00076 14977.m04910 14916.m00475 BMC07304 13953.m00015 12609.m00016 14158.m00114 14910.m00009 14975.m04363 12527.m00017 14972.m06999 15205.m00008 14845.m00009 14484.m00023 BMC08998	K05719 K05717 K06237 K06236 K05636 K06238 K06254
Cell adhesion molecules (CAMs)		11	7	BMB_gene_32 BMC11571 14450.m00172 14237.m00390 BMC06890 14972.m07037 14910.m00009 14972.m07409 BMC05759 BMC01483 14484.m00023	K06517 K05719 K06820 K05095 K06751 K06752 K06813
Cytokines		2	2	14923.m00294 14992.m11194	K04662 K04663
Cytokine receptors		7	6	BMC00090 14471.m00054 14450.m00172 BMC03573 14992.m11188 15290.m00016 14990.m07872	K05127 K05099 K05095 K04361 K04670 K05119
Nuclear receptors		9	7	14098.m00042 15325.m00024 14944.m00540 14961.m05214 BMC07709 14105.m00029 14944.m00537 14065.m00027 14990.m08126	K08533 K08526 K08528 K05547 K08362 K08531 K08027
GTP-binding proteins		78	34	14975.m04458 14992.m11164 14936.m00268 BMC08641 14961.m04909 14972.m07471 14302.m00073 BMC06966 13073.m00120 BMC01522 14529.m00203 14225.m00073 14981.m02371 BMC02793 BMC09099 BMC08278 14990.m07720 14972.m07823 BMC04291 14979.m04572 BMC08478 14977.m04935 14773.m00903 14977.m04987 13401.m00088 14977.m05012 14907.m00556 14961.m05305 14967.m01550 BMC02941 15361.m00009 14990.m07738 12480.m00116 14974.…	K04630 K07870 K07942 K07861 K07933 K04534 K07941 K07936 K07974 K07975 K07890 K07943 K07977 K07962 K07881 K07897 K07972 K04640 K07976 K07878 K07927 K04634 K07939 K04632 K07915 K07917 K04346 K04513 K04393 K07963 K07918 K07944 K07866 K07951
G protein-coupled receptors		25	15	14972.m07847 14992.m10818 14990.m07716 14954.m01687 13758.m00014 BMW01401 14972.m07670 14973.m02623 14954.m01685 14990.m07740 14967.m01517 14502.m00047 BMC06088 14977.m05047 BMC06058 BMC11125 14990.m07741 14016.m00017 14317.m00277 14502.m00046 14965.m00434 14972.m07333 14954.m01697 BMW01556 14967.m01516	K04616 K04593 K04153 K04237 K04594 K04209 K04247 K08461 K04134 K04611 K04148 K08446 K04690 K04280 K04615
Ion channels		78	33	15129.m00008 14980.m02757 13526.m00009 12506.m00094 14954.m01643 14977.m05083 14950.m01859 14097.m00077 14972.m07046 14977.m04875 13809.m00009 14228.m00020 14324.m00044 12414.m00021 12426.m00014 14979.m04538 13317.m00179 14952.m01362 14977.m05081 14601.m00159 BMC00271 12506.m00095 BMC07372 12881.m00017 14702.m00404 13156.m00099 13366.m00258 14656.m00229 14972.m07336 14992.m11133 13206.m00042 1499…	K05273 K05397 K05323 K05019 K05318 K05320 K04804 K05185 K05316 K04826 K05328 K05315 K04849 K05325 K04946 K04952 K05312 K05330 K05336 K05317 K05322 K04854 K05331 K05319 K05329 K05392 K05270 K05324 K05326 K05321 K05313 K05327 K05390
CAM ligands		29	14	BMC12506 14992.m11294 14788.m00088 14416.m00051 BMC05907 13056.m00011 13674.m00033 14296.m00062 12917.m00017 14977.m04908 14972.m07532 BMC09759 13786.m00076 14972.m07760 14977.m04910 14916.m00475 BMC07304 13953.m00015 12609.m00016 14158.m00114 14793.m00027 14975.m04363 12527.m00017 14972.m06999 15205.m00008 14845.m00009 14977.m04979 12580.m00012 BMC08998	K06838 K05717 K06823 K06237 K06826 K06236 K06254 K06841 K05636 K06238 K06825 K06842 K06839 K06843
CD molecules		40	25	14992.m11111 BMC08490 BMC03412 14765.m00800 14961.m04950 BMC05927 BMC06497 BMC06067 14975.m04510 12465.m00009 14654.m00080 13743.m00022 13274.m00036 14972.m07037 14962.m00669 14978.m00012 BMC01446 BMC01093 14992.m11401 15254.m00015 14484.m00023 14131.m00013 14990.m08033 15346.m00008 14455.m00021 14972.m07194 BMC09269 14990.m07715 14731.m00997 14450.m00172 15347.m00019 14731.m01004 14910.m00009 14…	K06704 K01389 K05095 K06052 K06497 K01081 K06553 K05719 K01278 K06733 K06568 K06540 K01538 K06517 K06508 K05119 K05658 K06530 K06505 K01510 K01256 K00681 K06463 K01513 K06537
4. Cellular Processes		536	259
4.1 Cell Motility		94	45
Bacterial chemotaxis	ko02030	0	0
Flagellar assembly	ko02040	0	0
Regulation of actin cytoskeleton	ko04810	94	45	14450.m00177 BMC04277 BMC06441 BMC10860 14992.m11305 BMC05907 BMC00620 BMC11955 BMC10501 14990.m08000 14980.m02822 14258.m00140 AA545902 BMC12317 TC8514 14590.m00346 13317.m00177 14979.m04441 14037.m00202 14990.m07765 BMC11892 14660.m00011 BMC02633 BMC00945 14907.m00556 14450.m00172 14961.m05165 14992.m11146 BMC02941 14992.m10895 BMC00439 14910.m00009 W91827 12480.m00116 14961.m05178 BMC11718 149…	K07861 K05700 K05747 K06220 K05719 K05768 K05760 K05763 K05769 K06270 K05740 K05758 K00907 K05749 K06269 K05759 K05729 K05756 K05736 K03099 K05751 K04514 K05095 K05730 K05766 K05754 K05726 K04361 K00922 K05750 K05717 K04371 K04346 K05725 K04438 K04513 K05737 K05699 K00889 K04393 K04409 K05746 K05692 K05755 K05757
Bacterial motility proteins		0	0
4.2 Cell Growth and Death		118	72
Cell cycle		99	57	14954.m01703 BMC00834 13046.m00069 BMC10760 14955.m00252 BMC07514 13464.m00243 14248.m00679 14917.m00328 13467.m00112 14972.m06958 BMC05357 12575.m00210 13652.m00092 12596.m00125 14990.m07821 AW179624 14954.m01743 BMC00483 BMW00153 13251.m00010 BMC06049 BMC07148 14961.m05323 12905.m00017 12466.m00052 14961.m05230 14953.m00210 BMC04368 13920.m00447 14058.m00580 14761.m00198 BMC02915 14992.m11329 1…	K02206 K06633 K04503 K02210 K06067 K06639 K06665 K02212 K02604 K06631 K03094 K02537 K04500 K03361 K06678 K02209 K04802 K02559 K03354 K06685 K02178 K04683 K06674 K02542 K02607 K06669 K03357 K03364 K02216 K06628 K04501 K02541 K06619 K03362 K02219 K06637 K03358 K06643 K02540 K02087 K03349 K03347 K02180 K06675 K06630 K04681 K03350 K02089 K02365 K03363 K04682 K03868 K02202 K05868 K03355 K03083 K06636
Apoptosis	ko04210	10	7	12971.m00013 14992.m10951 14539.m00055 14954.m01731 13777.m00011 BMW01427 14973.m02600 14981.m02436 14992.m11148 BMC07142	K06268 K04727 K01173 K00922 K04348 K04456 K04345
Cell division		9	8	BMC06985 14857.m00322 14979.m04374 14980.m02684 BMC05526 BMW01108 14963.m01779 14971.m02861 14972.m07166	K03798 K06287 K03466 K03529 K03495 K02427 K03588 K03593
Sporulation		0	0
Germination		0	0
4.3 Cell Communication		208	90
Focal adhesion	ko04510	102	45	BMC12506 14450.m00177 BMC04277 15357.m00007 BMC10860 14992.m11305 BMC05907 14296.m00062 14990.m08000 14980.m02822 14258.m00140 14255.m00044 13953.m00015 12609.m00016 14158.m00114 13252.m00034 14954.m01743 14972.m06999 AA545902 BMC12317 14977.m04912 14845.m00009 TC8514 BMW00241 14972.m07685 BMC00888 14990.m07765 14974.m00823 BMC09759 13786.m00076 14916.m00475 BMC02633 BMC07304 14907.m00556 14965.m…	K05099 K04503 K07861 K06236 K05700 K04448 K05719 K06276 K06278 K05760 K06270 K06237 K05740 K06273 K04440 K04437 K00907 K06272 K05636 K06269 K05736 K06271 K03099 K04514 K05730 K05726 K06279 K06275 K00922 K04361 K02677 K04456 K05717 K04371 K05725 K04438 K04513 K02105 K05699 K04393 K04409 K04364 K05692 K06238 K03083
Adherens junction	ko04520	55	23	BMC02925 14594.m00167 BMC11767 14980.m02822 14258.m00140 BMC00540 13818.m00229 14945.m00263 BMC07213 14965.m00432 AA545902 14237.m00395 12417.m00015 13738.m00178 BMC12317 BMC00914 13185.m00099 12883.m00084 14779.m00765 TC8514 13738.m00180 BMC06331 BMC04368 12436.m00008 BMC11896 14972.m07001 15181.m00018 BMC01127 BMC00007 14990.m08092 14961.m05012 14974.m00823 BMC08614 14973.m02623 13738.m00179 14…	K04427 K05099 K04468 K07861 K04237 K05700 K05747 K06083 K04361 K04500 K03115 K05706 K04371 K05691 K05697 K03097 K02105 K04513 K05699 K04393 K05692 K05702 K04501
Tight junction	ko04530	76	31	14673.m00023 14258.m00140 14907.m00577 15192.m00026 12876.m00013 14581.m00054 AA545902 BMW01008 BMW00687 BMC11777 BMC12317 BMC00914 13075.m00123 13185.m00099 TC8514 14961.m05230 14990.m08092 BMC05411 14640.m00205 14974.m00823 BMC08614 BMC07205 14907.m00556 14965.m00433 14967.m01550 BMC02941 13247.m00695 W91827 14961.m05240 CB329229 14594.m00168 BMW00618 BMC01680 BU917693 14594.m00167 BMW01427 BMC…	K06111 K04630 K04382 K04237 K06099 K06110 K06091 K04354 K03115 K02677 K06112 K04456 K02089 K06094 K06093 K05691 K06095 K03097 K02105 K04513 K06069 K03456 K05699 K06096 K06101 K04393 K06103 K06106 K05692 K05702 K06068
Gap junction	ko04540	52	19	14992.m11305 14124.m00054 14992.m11140 13777.m00011 14937.m00493 BMW00329 BMW00705 14980.m02822 12575.m00210 AA514156 14232.m00262 14954.m01688 14907.m00582 BMC01704 TC8334 15259.m00007 14958.m00342 13325.m00228 14977.m05059 BMC12344 14990.m07858 14979.m04526 14655.m00199 BMC00759 BMC07142 BMC04437 14972.m07685 12715.m00108 13708.m00043 BMW01051 BMC00603 14972.m07128 14907.m00581 14950.m01869 141…	K04630 K07375 K04464 K05858 K02087 K04634 K04361 K02677 K04632 K04371 K07374 K07376 K04420 K01769 K04364 K08046 K02218 K03099 K04345
4.4 Endocrine System		112	56
Insulin signaling pathway	ko04910	79	35	14877.m00029 13322.m00191 14450.m00177 14991.m00037 14992.m11305 BMC02801 14980.m02822 14972.m07714 BMC00011 14255.m00044 15106.m00015 13252.m00034 14954.m01743 14992.m10856 14967.m01561 BMC03213 14990.m08149 14920.m00431 BMW00238 13175.m00136 BMC07142 14972.m07685 BMC00888 14231.m00144 BMC05411 14282.m00442 14945.m00266 BMC06695 TC9153 BMC06056 14971.m02823 BMC00303 BMW00838 14650.m00143 14992.m…	K07204 K02183 K06276 K07201 K00688 K00873 K00665 K03259 K03841 K04440 K07190 K06269 K04345 K03099 K04372 K02991 K07195 K07207 K04688 K04707 K06279 K07196 K00922 K04456 K07198 K04371 K07193 K04438 K01596 K01961 K06069 K04364 K00850 K03083 K00693
Adipocytokine signaling pathway	ko04920	20	10	BMC00888 BMC01320 14792.m00025 14697.m00099 BMW01427 14282.m00442 14415.m00061 14105.m00029 BMC07272 13252.m00034 14282.m00441 BMC01918 BMC04165 14990.m08147 14990.m08149 13276.m00052 BMC10898 BMW00238 14982.m02256 14992.m11148	K07198 K07359 K08526 K07298 K01897 K01596 K04440 K07201 K00636 K04456
GnRH signaling pathway	ko04912	39	22	14972.m07135 14992.m11305 14992.m11140 14956.m00538 13777.m00011 14937.m00493 BMC02801 14980.m02822 BMW00456 13401.m00093 13252.m00034 BMC11125 14990.m07858 14992.m10856 14972.m07138 14965.m00434 14977.m04912 BMC10898 BMC07142 14972.m07685 14920.m00402 BMC00888 13708.m00043 BMC11896 14051.m00086 TC9153 14990.m07872 BMC06056 13617.m00052 BMC02941 BMC06058 14992.m11214 15088.m00016 12583.m00118 BMC…	K04464 K04448 K05858 K04634 K04361 K02183 K04280 K04515 K01047 K04632 K04371 K04431 K04430 K04393 K04440 K04420 K04364 K08046 K01115 K04441 K03099 K04345
4.5 Immune System		150	67
Hematopoietic cell lineage	ko04640	2	2	14992.m11111 13743.m00022	K01389 K01256
Complement and coagulation cascades	ko04610	4	2	14777.m00108 14777.m00109 14777.m00113 BMC07990	K03984 K03911
Toll-like receptor signaling pathway	ko04620	14	10	13617.m00052 BMC00888 13252.m00034 14956.m00538 BMW01427 BMC00373 14612.m00127 14981.m02436 14977.m04912 14554.m00228 BMC10898 14779.m00765 BMC05535 14992.m11148	K04427 K05409 K04448 K04430 K04440 K00922 K07211 K04441 K05402 K04456
Natural killer cell mediated cytotoxicity		17	14	BMB_gene_32 14972.m07685 14954.m01688 BMC02925 14992.m10951 14992.m11305 14539.m00055 14954.m01731 12480.m00116 14992.m11306 14981.m02436 14980.m02822 BMC05927 14255.m00044 14961.m05360 BMC05759 14037.m00207	K06268 K04371 K06751 K07861 K05697 K05730 K04409 K06279 K04364 K00922 K06463 K04348 K02677 K03099
Antigen processing and presentation	ko04612	61	17	BMC12471 BMC06890 BMB_gene_23 14950.m01783 12633.m00021 BMC00991 BMC04310 14677.m00170 BMC01492 14623.m00072 14977.m04982 BMC05824 BMC11753 BMC06067 BMB_gene_32 BMC11571 BMC06080 BMC12504 BMC07073 BMC03541 AA480693 BMC12100 BMC10340 BMC05457 13322.m00195 BMC00477 14935.m00275 BMC01093 BMC04302 BMC00098 BMC05759 BMC00470 BMC12461 BMC03899 BMC02319 BMC04926 13415.m00454 BMW00910 BMW01482 BMC03611 B…	K01369 K08055 K08064 K03283 K08059 K06698 K08054 K05870 K06751 K08056 K04079 K01365 K08065 K08057 K06505 K01368 K06752
T cell receptor signaling pathway	ko04660	23	16	14972.m07685 BMC02925 BMC11896 BMW00897 14992.m10951 14992.m11305 14961.m05012 BMW01427 14981.m02436 BMC00140 14907.m00556 14972.m06956 BMC02941 14539.m00055 14954.m01731 14992.m11306 14977.m04912 14961.m05360 13175.m00136 14992.m11148 14037.m00207 14961.m05230 BMC02410	K05730 K04448 K04707 K00922 K04348 K04456 K06268 K02089 K05697 K07366 K04513 K04393 K04409 K04364 K03099 K05736
B cell receptor signaling pathway	ko04662	14	10	BMC02925 BMC08490 14992.m10951 BMC03412 14539.m00055 14954.m01731 12480.m00116 14954.m01743 BMW01427 14981.m02436 14977.m04912 BMC06258 14992.m11148 14037.m00207	K06268 K07861 K05697 K06508 K05730 K04448 K00922 K03083 K04348 K04456
Fc epsilon RI signaling pathway	ko04664	19	12	14920.m00402 14972.m07685 BMC00888 14051.m00086 14992.m11305 14956.m00538 BMW01427 14981.m02436 14980.m02822 13617.m00052 13252.m00034 12480.m00116 12583.m00118 BMC00373 14992.m11306 BMC10898 14992.m11148 14037.m00207 14954.m01597	K04371 K07861 K05730 K04431 K04430 K04440 K04364 K00922 K04441 K03099 K01047 K04456
Leukocyte transendothelial migration	ko04670	46	20	13645.m00038 BMC10860 14594.m00167 14956.m00538 14973.m02714 14990.m08000 BMC11767 BMC06968 14258.m00140 BMC00540 14954.m01688 14965.m00432 BMC07213 AA545902 13738.m00178 BMC12317 13185.m00099 TC8514 13738.m00180 BMC06331 14484.m00023 14990.m08110 BMC11896 BMC01127 BMC00007 14961.m05012 14990.m07765 14974.m00823 BMC08614 14981.m02436 13738.m00179 BMC02633 BMC00857 14907.m00556 14965.m00433 BMC029…	K04630 K04514 K05700 K05730 K05726 K08009 K05719 K04351 K00922 K05760 K05763 K02677 K05691 K05725 K04513 K02105 K04393 K05692 K05702 K04441
4.6 Nervous System		46	22
Long-term potentiation	ko04720	22	12	14450.m00177 14700.m00145 14972.m07135 14981.m02399 14992.m10951 14992.m11140 13777.m00011 14937.m00493 BMC02801 14980.m02822 TC9153 BMC06056 13920.m00455 14954.m01688 14992.m11146 14992.m11214 14539.m00055 14954.m01731 14992.m10856 BMC07744 14972.m07138 BMC07142	K06268 K06270 K04371 K04373 K05858 K04634 K02183 K04515 K06269 K04348 K02677 K04345
Long-term depression	ko04730	28	14	12437.m00035 12520.m00031 BMW01051 14051.m00086 BMC04291 14124.m00054 14992.m11140 14227.m00028 14937.m00493 BMC00896 14114.m00019 14673.m00023 14980.m02822 14961.m05363 14232.m00262 14954.m01688 BMC02393 14967.m01550 14972.m07376 14378.m00176 14977.m05059 14958.m00342 14990.m07858 14655.m00199 BMC11777 14958.m00341 BMC05158 14954.m01597	K04632 K04630 K04371 K04382 K04346 K04534 K05858 K03456 K07376 K01769 K04354 K04634 K02677 K01047
4.7 Sensory System		19	8
Olfactory transduction	ko04740	16	5	14972.m07135 BMW01051 13777.m00011 14980.m02688 14932.m00516 BMC02801 TC9153 BMC06056 BMC02393 14992.m11021 14992.m11214 14992.m10856 BMC07744 14972.m07138 BMC00271 BMC07142	K07376 K02183 K04515 K04952 K04345
Taste transduction	ko04742	5	4	14972.m07614 15088.m00016 13777.m00011 14990.m07858 BMC07142	K04632 K04849 K08046 K04345
4.8 Development		54	36
Dorso-ventral axis formation	ko04320	17	10	14972.m07685 14992.m11305 14961.m05321 14980.m02822 12764.m00009 14975.m04391 BMC05969 14990.m07872 13166.m00047 14961.m04898 14972.m07765 CB289785 BMW01020 14992.m11306 14961.m04899 14961.m05205 12596.m00124	K04371 K02602 K02184 K02644 K02359 K02215 K04364 K04361 K02599 K03099
Axon guidance	ko04360	38	27	14956.m00493 BMW00463 14972.m07531 BMC01938 14990.m08000 14972.m07532 14980.m02822 14972.m07760 14950.m01814 14539.m00055 14954.m01731 14972.m07409 14954.m01743 14367.m00303 15489.m00008 14484.m00023 BMW00897 BMC11896 14992.m10951 14416.m00051 13056.m00011 14961.m05012 14990.m07765 14500.m00154 13415.m00445 14954.m01581 14907.m00556 BMC02941 14967.m01550 14910.m00009 14954.m01582 12480.m00116 BMC…	K06619 K06838 K05099 K04630 K04514 K07861 K07528 K05719 K06841 K06842 K06839 K06843 K04348 K07521 K06268 K04371 K05725 K04513 K04393 K06850 K04409 K06820 K02090 K04352 K03083 K07527 K05736
4.9 Behavior		8	3
Circadian rhythm		8	3	14361.m00189 AA514156 BMC00603 14992.m11187 14972.m07128 BMC06258 14954.m01743 14979.m04526	K02218 K03083 K03731
5. Human Diseases		97	46
5.1 Neurodegenerative Disorders		58	29
Alzheimer's disease	ko05010	8	5	14967.m01575 14833.m00143 13743.m00022 12627.m00071 14954.m01743 BMC02508 BMW01134 BMC06258	K01408 K01389 K04532 K03083 K06171
Parkinson's disease	ko05020	17	7	BMC02389 AA089358 14229.m00039 14761.m00205 BMC01114 14920.m00410 BMC01741 BMC03352 14992.m10877 BMC07173 14975.m04464 14981.m02410 BMC02741 14975.m04463 14796.m00100 BMC05036 14356.m00511	K00501 K04555 K04551 K03178 K04552 K04554 K05687
Amyotrophic lateral sclerosis (ALS)	ko05030	5	4	BMC00628 14992.m10865 14972.m07563 BMC03291 14975.m04527	K04565 K05613 K04571 K04575
Huntington's disease	ko05040	15	8	14972.m07685 14980.m02833 BMC05908 14961.m05083 14961.m05084 BMC01645 14992.m11214 14992.m10856 14990.m08058 BMC07744 14500.m00154 BMC02801 TC9153 BMC06056 BMC07138	K04644 K04638 K01697 K04649 K04364 K02183 K04352 K04648
Dentatorubropallidoluysian atrophy (DRPLA)	ko05050	3	2	14990.m08144 13783.m00012 14482.m00009	K05633 K05632
Prion disease	ko05060	10	3	BMC06651 BMC06885 12527.m00017 BMW00282 AI939707 BMC01484 15413.m00008 BMW00771 BMC00957 BMC03240	K02998 K05636 K04077
5.2 Metabolic Disorders		42	18
Type I diabetes mellitus	ko04940	12	5	BMB_gene_32 BMC11571 14363.m00051 BMC06885 BMC06890 BMC06796 15080.m00107 15413.m00008 BMC05759 BMC01483 13501.m00076 BMC03240	K06751 K01294 K01580 K04077 K06752
Type II diabetes mellitus	ko04930	16	6	BMC00888 14868.m00080 14972.m07614 14981.m02436 14980.m02822 14971.m02823 13156.m00099 BMW00838 13252.m00034 13238.m00067 BMC09107 CB328841 BMC03213 BMC00693 14971.m02819 BMC10898	K04854 K04371 K04849 K00922 K00873 K04440
Maturity onset diabetes of the young	ko04950	14	7	12514.m00020 14963.m01778 14954.m01724 14977.m04864 14355.m00223 14098.m00042 14972.m07475 14977.m04873 14961.m05214 14977.m05013 14972.m07262 14459.m00235 14975.m04543 14977.m04945	K08024 K08026 K06054 K08028 K08035 K08031 K08027
7. Unclassified		327	101
7.1 Metabolism		169	62
Other carbohydrate metabolism		0	0
Other energy metabolism		4	3	15196.m00036 BMC10296 14372.m00205 15304.m00113	K04755 K07556 K00528
Other lipid metabolism		3	1	14610.m00102 BMC03518 13036.m00011	K00507
Other nucleotide metabolism		7	3	BMC08425 BMC02325 BMC11516 BMC00421 14271.m00289 14961.m05011 13352.m00038	K00775 K00772 K00774
Other amino acid metabolism		25	14	14972.m07150 14750.m00026 BMC05261 BMC01404 14250.m00296 BMC01072 14744.m00192 BMC01217 AW225352 12725.m00011 BMC03804 BMC08567 14972.m07149 BMC08000 14977.m04868 14951.m00198 14977.m04862 13373.m00128 BMC05869 14451.m00035 BMC01035 12498.m00042 14037.m00201 14493.m00039 13613.m00041	K01303 K02437 K07752 K01289 K01322 K01299 K01269 K01271 K01267 K01262 K01280 K01272 K04487 K01255
Other glycan biosynthesis and metabolism		0	0
Metabolism of other cofactors and vitamins		2	2	14992.m11326 14696.m00211	K03801 K03644
Biosynthesis and biodegradation of other secondary metabolites		0	0
Restriction enzyme		0	0
Other enzymes		128	39	14972.m07304 BMC02903 BMC02405 14713.m00190 14765.m00807 BMC07899 13928.m00023 14973.m02644 14972.m07322 15075.m00032 14992.m11121 BMC00583 14992.m10903 BMC07601 13412.m00011 12575.m00213 14992.m11268 BMC03147 BMC10345 BMW01083 14702.m00400 14947.m01133 14975.m04364 14975.m04320 BMC01348 BMC02577 12579.m00070 14178.m00090 BMC02129 BMW00205 14961.m05043 13780.m00055 14992.m11122 13667.m00034 BMC07…	K01551 K01072 K07759 K05609 K01528 K00504 K00597 K07762 K00750 K01090 K08076 K00653 K00485 K08077 K01373 K00834 K03929 K00638 K08078 K01360 K05610 K01359 K08079 K00987 K00671 K01166 K01530 K03439 K07761 K01371 K00327 K01158 K01021 K00683 K01124 K01382 K05906 K03691 K07753
7.2 Genetic Information Processing		6	6
Non-enzyme		6	6	14206.m00121 14990.m08032 14992.m11004 12491.m00041 12910.m00014 14990.m07967	K06174 K03979 K04525 K03596 K05527 K04531
7.3 Cellular Processes and Signaling		152	33
Inorganic ion transport and metabolism		10	6	14638.m00114 14992.m10958 14972.m06973 BMC05334 TC8075 BMC09007 14728.m00018 14961.m04950 BMB_gene_7 BMC00677	K07232 K01010 K04564 K00518 K01113 K03926
Signal transduction mechanisms		132	20	12877.m00009 12950.m00043 12672.m00043 14977.m05086 BMC02187 14946.m00538 BMC10235 15104.m00055 14954.m01584 13763.m00026 12451.m00032 14954.m01734 BMC01973 BMC08643 14469.m00106 14979.m04506 14947.m01141 13249.m00085 BMC10093 14975.m04398 BMC01570 BMC05880 14992.m11156 12830.m00013 14961.m05295 13139.m00017 14030.m00015 14920.m00433 14992.m11020 BMC10956 14392.m00040 BMW01201 13772.m00027 14992.…	K00908 K08293 K06070 K08291 K01104 K08288 K08282 K00898 K08292 K02208 K08252 K07178 K08253 K00870 K08286 K02449 K08287 K08285 K07179 K08283
Cell motility and secretion		3	2	14973.m02608 BMC10914 14653.m00289	K01396 K07996
Membrane and intracellular structural molecules		7	5	13166.m00048 14296.m00065 14286.m00009 BMC08476 14554.m00230 14933.m00228 14990.m08073	K07603 K08017 K07611 K07606 K07604
7.4 Poorly Characterized		0	0
General function prediction only		0	0
Function unknown		0	0
