# Supplementary material for: Effects of Doxycycline on gene expression in Wolbachia and Brugia malayi adult female worms in vivo
Source: J Biomed Sci. 2012 Feb 9;19(1):21. doi: 10.1186/1423-0127-19-21 (PMC3352068; doi:10.1186/1423-0127-19-21)
Supplement: Additional file 13 — Results of InterPro scan analysis for protein domains enriched in the differentially expressed Brugia malayi genes after doxycycline treatment. Significantly (P ≤ 0.05) enriched protein domains mapped to the Bm genes are shown in red. [file 1423-0127-19-21-S13.XLS]

## Sheet: Down-regulated
Additional file 13. Results of InterPro scan analysis for protein domains enriched in the differentially expressed Brugia malayi genes after doxycycline treatment. Significant domains are shown in red.
IPR	P_value	Descption	# Genes	Genes
IPR008160	1.52662e-11	Collagen triple helix repeat	11	14296.m00062	12495.m00012	BMC03726	14845.m00009	14296.m00065	14296.m00063	BMC12477	14992.m10953	15377.m00007	14589.m00208	12719.m00015
IPR000716	0.000244746	Thyroglobulin type-1	2	BMC01093	13456.m00013
IPR002602	0.00525616	Protein of unknown function DB	2	14619.m00058	14619.m00057
IPR000233	0.00647327	Cadherin cytoplasmic region	1	14700.m00144
IPR001612	0.00647327	Caveolin	1	BMC02383
IPR002229	0.00647327	Blood group Rhesus C/E and D polypeptide	1	12526.m00074
IPR003708	0.00647327	Bacterial protein export chaperone SecB	1	BE758486
IPR003716	0.00647327	RNA polymerase, omega subunit	1	AA842541
IPR011988	0.00647327	MHC class II-associated invariant chain, trimerisation	1	BMC01093
IPR002486	0.00917286	Nematode cuticle collagen, N-terminal	3	BMC03726	BMC12477	14992.m10953
IPR001085	0.0129054	Glycine hydroxymethyltransferase	1	BMC02641
IPR001706	0.0129054	Ribosomal protein L35	1	BMC02188
IPR005031	0.0129054	Streptomyces cyclase/dehydrase	1	BMC06425
IPR010256	0.0129054	Rh-like protein/ammonium transporter	1	12526.m00074
IPR013547	0.0129054	Prolyl 4-hydroxylase alpha-subunit, N-terminal	1	BMC03244
IPR000111	0.0192967	Glycoside hydrolase, clan GH-D	1	BMC05922
IPR000998	0.0192967	MAM	1	14972.m07193
IPR006110	0.0192967	RNA polymerase Rpb6	1	AA842541
IPR007645	0.0192967	RNA polymerase Rpb2, domain 3	1	AA842374
IPR011538	0.0192967	Respiratory-chain NADH dehydrogenase domain, 51 kDa subunit	1	BMC07352
IPR005484	0.0256473	Ribosomal protein L18P/L5E	1	BE758394
IPR007194	0.0256473	Transport protein particle (TRAPP) component, Bet3	1	14992.m11243
IPR012606	0.0256473	Ribosomal S13S15 N-terminal	1	BMC11650
IPR001093	0.0319576	IMP dehydrogenase/GMP reductase	1	BMC03160
IPR001515	0.0319576	Ribosomal protein L32e	1	H21273
IPR005336	0.0319576	Protein of unknown function UPF0041	1	BMC03794
IPR006153	0.0319576	Sodium/hydrogen exchanger	1	BMC06117
IPR008161	0.0369313	Collagen helix repeat	2	15377.m00007	AA675760
IPR000047	0.0382277	Helix-turn-helix motif, lambda-like repressor	1	14253.m00153
IPR000589	0.0382277	Ribosomal protein S15	1	BMC11650
IPR000597	0.0382277	Ribosomal protein L3	1	BMC12285
IPR001206	0.0382277	Diacylglycerol kinase, catalytic region	1	14972.m07235
IPR002171	0.044458	Ribosomal protein L2	1	BMC00443
IPR009068	0.044458	S15/NS1, RNA-binding	1	BMC11650
IPR012674	0.044458	Calycin	1	BMC00903
IPR000223	0.0506487	Peptidase S26A, signal peptidase I	1	14990.m07680
IPR012317	0.0568	PARP, catalytic	1	BMW01021
IPR000463	0.0629122	Cytosolic fatty-acid binding	1	BMC00903
IPR000164	0.0689855	Histone H3	1	BMC01609
IPR001813	0.0689855	Ribosomal protein 60S	1	BMC01734
IPR011038	0.0689855	Calycin-like	1	BMC00903
IPR005829	0.0750201	Sugar transporter superfamily	1	BMC07973
IPR010987	0.0750201	Glutathione S-transferase, C-terminal-like	1	15330.m00020
IPR000215	0.0770168	Protease inhibitor I4, serpin	2	BMC12501	15330.m00020
IPR012335	0.0807943	Thioredoxin fold	2	15330.m00020	14916.m00495
IPR001791	0.0869745	Laminin G	1	14700.m00144
IPR012680	0.0869745	Laminin G, subdomain 2	1	14700.m00144
IPR012336	0.0984692	Thioredoxin-like fold	2	15330.m00020	14916.m00495
IPR002126	0.0987772	Cadherin	1	14700.m00144
IPR009057	0.104586	Homeodomain-like	2	13058.m00015	14253.m00153
IPR009000	0.104622	Translation elongation and initiation factors/Ribosomal, beta-barrel	1	BMC12285
IPR002223	0.138919	Proteinase inhibitor I2, Kunitz metazoa	1	13456.m00013
IPR002219	0.144509	Protein kinase C, phorbol ester/diacylglycerol binding	1	14972.m07368
IPR001440	0.150063	Tetratricopeptide TPR_1	1	14923.m00295
IPR000173	0.155581	Glyceraldehyde 3-phosphate dehydrogenase	1	13000.m00011
IPR001092	0.166513	Basic helix-loop-helix dimerisation region bHLH	1	13058.m00015
IPR007125	0.177305	Histone core	1	BMC01609
IPR002198	0.18265	Short-chain dehydrogenase/reductase SDR	1	BMC11322
IPR002347	0.19848	Glucose/ribitol dehydrogenase	1	BMC11322
IPR006209	0.19848	EGF-like	1	14700.m00144
IPR013320	0.20369	Concanavalin A-like lectin/glucanase, subgroup	1	14700.m00144
IPR011598	0.219121	Helix-loop-helix DNA-binding	1	13058.m00015
IPR008985	0.234257	Concanavalin A-like lectin/glucanase	1	14700.m00144
IPR013026	0.234257	Tetratricopeptide region	1	14923.m00295
IPR000152	0.239239	Aspartic acid and asparagine hydroxylation site	1	14700.m00144
IPR006210	0.282663	EGF	1	14700.m00144
IPR001356	0.287335	Homeobox	1	14253.m00153
IPR000742	0.29659	EGF-like, type 3	1	14700.m00144
IPR008994	0.301173	does not exist	1	BMC00443
IPR009072	0.305727	Histone-fold	1	BMC01609
IPR012287	0.328062	Homeodomain-related	1	14253.m00153
IPR011990	0.353935	Tetratricopeptide-like helical	1	14923.m00295
IPR003006	0.465831	Immunoglobulin/major histocompatibility complex motif	1	BMC03244
IPR013032	0.543856	EGF-like region	1	14700.m00144
IPR007087	0.826036	Zinc finger, C2H2-type	1	13000.m00011
InterPro scan analysis results and statistically enriched protein domains (shown in red) identified in down-regulated B. malayi genes after doxycyline treatment.

## Sheet: Up-regulated
Additional file 13. Results of InterPro scan analysis for protein domains enriched in the differentially expressed Brugia malayi genes after doxycycline treatment. Significant domains are shown in red.
IPR	P_value	Description	# Genes	Genes
IPR001878	0	Zinc finger, CCHC-type	13	14961.m05059	13305.m00009	14544.m00115	14972.m07066	13237.m00009	13852.m00017	14259.m00028	13311.m00345	14972.m07312	14972.m07678	14454.m00097	13469.m00009	12416.m00009
IPR007087	0	Zinc finger, C2H2-type	52	14661.m00102	14488.m00095	14772.m00014	14588.m00023	14661.m00099	12915.m00014	14555.m00010	15219.m00013	15114.m00091	13647.m00021	15002.m00036	12430.m00017	12951.m00025	15547.m00008	13439.m00017	13838.m00032	14962.m00661	14883.m00056	15510.m00010	13538.m00200	14922.m00065	13771.m00039	BMW01091	14898.m00052	BMW01020	BMW00226	15343.m00014	14488.m00096	14917.m00324	14287.m00022	13122.m00124	14940.m00179	13187.m00151	12511.m00019	13696.m00019	15148.m00017	BMC11725	14349.m00108	BMC12323	14917.m00322	14651.m00258	13439.m00018	13861.m00014	14917.m00320	12664.m00017	14917.m00330
IPR008042	0	Retrotransposon, Pao	20	13247.m00701	14961.m05059	14454.m00096	14990.m08133	14544.m00115	14972.m07066	14587.m00058	15226.m00013	14990.m07656	14263.m00014	15132.m00030	14408.m00074	13167.m00009	14927.m00099	14954.m01646	14686.m00194	13315.m00135	14972.m07312	14972.m07678	15226.m00014
IPR012337	0	Polynucleotidyl transferase, Ribonuclease H fold	32	13247.m00701	14954.m01647	14972.m07170	14961.m05059	14990.m07731	14454.m00096	14779.m00743	14013.m00069	12592.m00014	14544.m00115	13247.m00700	14972.m07066	14587.m00058	14661.m00101	14867.m00033	14378.m00173	15535.m00016	15132.m00030	13167.m00009	14927.m00099	13135.m00080	14072.m00011	13872.m00024	13620.m00252	13315.m00135	14972.m07312	13029.m00009	14319.m00097	14972.m07678	14972.m07585	15226.m00014	14990.m08132
IPR001584	9.05875e-12	Integrase, catalytic core	24	14972.m07170	14961.m05059	14990.m07731	14454.m00096	14013.m00069	12592.m00014	14544.m00115	13247.m00700	14972.m07066	14661.m00101	15535.m00016	15132.m00030	13167.m00009	14927.m00099	13135.m00080	14072.m00011	13872.m00024	13620.m00252	14972.m07312	13029.m00009	14319.m00097	14972.m07678	14972.m07585	14990.m08132
IPR005312	3.93835e-09	Protein of unknown function DUF1759	10	15123.m00021	14544.m00115	14761.m00192	14972.m06979	14707.m00119	13223.m00106	14710.m00267	12824.m00012	13928.m00024	12416.m00009
IPR009007	1.59099e-08	Peptidase aspartic, catalytic	8	14961.m05059	14972.m07066	13237.m00009	13852.m00017	14259.m00028	14972.m07312	14972.m07678	14454.m00097
IPR008451	2.40131e-07	Chromadorea ALT	8	14399.m00013	13217.m00013	BMC10337	TC7951	BMC11647	14323.m00082	BMC00123	15014.m00008
IPR008627	2.06431e-06	GETHR pentapeptide	4	14222.m00062	12963.m00012	12704.m00010	14468.m00014
IPR001108	4.32016e-06	Peptidase A22A, presenilin	5	14947.m01150	15277.m00006	13496.m00027	12966.m00008	13767.m00036
IPR011004	4.32016e-06	Trimeric LpxA-like	5	14095.m00104	14787.m00179	14095.m00101	14148.m00009	13476.m00015
IPR008164	1.66523e-05	Repeat of unknown function XGLTT	3	14222.m00062	13990.m00028	14754.m00017
IPR001451	0.000120621	Bacterial transferase hexapeptide repeat	4	14095.m00104	14787.m00179	14095.m00101	13476.m00015
IPR000173	0.000449129	Glyceraldehyde 3-phosphate dehydrogenase	5	14013.m00069	14544.m00115	13774.m00007	14072.m00011	13872.m00024
IPR000037	0.000655096	SmpB protein	2	BM889394	BMW00437
IPR008737	0.000655096	Protein of unknown function DUF1758	2	14761.m00192	14408.m00074
IPR000477	0.00379862	RNA-directed DNA polymerase (Reverse transcriptase)	2	14990.m08133	14263.m00014
IPR000415	0.0256533	Nitroreductase	1	14972.m07606
IPR001421	0.0256533	ATPase, F0 complex, subunit 8, mitochondrial, Metazoan	1	BMC01497
IPR001646	0.0256533	Pentapeptide repeat	1	12704.m00010
IPR003767	0.0256533	Malate/L-lactate dehydrogenase	1	13478.m00071
IPR005514	0.0256533	Protein of unknown function DUF316	1	13632.m00184
IPR008564	0.0256533	Protein of unknown function DUF846, eukaryotic	1	14981.m02424
IPR000246	0.0506515	Peptidase T2, asparaginase 2	1	12803.m00025
IPR009269	0.0506515	Protein of unknown function DUF926	1	BMW01037
IPR001283	0.0692074	Allergen V5/Tpx-1 related	2	14046.m00190	BMC00351
IPR001017	0.0750113	Dehydrogenase, E1 component	1	14773.m00936
IPR001273	0.0750113	Aromatic amino acid hydroxylase	1	14981.m02410
IPR002031	0.0750113	Peptidase A22A, presenilin 1	1	13767.m00036
IPR003213	0.0750113	Cytochrome oxidase c, subunit VIb	1	BMC05513
IPR003612	0.0750113	Plant lipid transfer protein/seed storage/trypsin-alpha amylase inhibitor	1	BMC06114
IPR013770	0.0750113	Plant lipid transfer protein and hydrophobic protein, helical	1	BMC06114
IPR001304	0.0841893	C-type lectin	2	14972.m07815	14849.m00137
IPR000612	0.0987489	Protein of unknown function UPF0057	1	BMC00225
IPR001921	0.0987489	Ribosomal protein L7A	1	BMC12321
IPR002047	0.0987489	Adipokinetic hormone	1	14291.m00076
IPR002328	0.0987489	Alcohol dehydrogenase, zinc-containing	1	BMC11992
IPR002550	0.0987489	Protein of unknown function DUF21	1	14980.m02775
IPR004023	0.0987489	Mago nashi protein	1	BMC04412
IPR009643	0.0987489	Heat shock factor binding 1	1	BMC01090
IPR000276	0.113035	Rhodopsin-like GPCR superfamily	4	15233.m00027	14787.m00179	14954.m01687	14972.m07196
IPR001841	0.121688	Zinc finger, RING-type	4	12413.m00011	BMC06017	12557.m00010	13091.m00011
IPR000483	0.12188	Cysteine-rich flanking region, C-terminal	1	14972.m07670
IPR001024	0.12188	Lipoxygenase, LH2	1	14412.m00159
IPR001879	0.12188	Hormone receptor, extracellular	1	14972.m07670
IPR011052	0.12188	Proteinase and amylase inhibitor	1	14972.m07815
IPR013154	0.12188	Alcohol dehydrogenase GroES-like	1	BMC11992
IPR001590	0.14442	Peptidase M12B, ADAM/reprolysin	1	13332.m00193
IPR003100	0.14442	Argonaute and Dicer protein, PAZ	1	BMC06002
IPR009003	0.14442	Peptidase, trypsin-like serine and cysteine	1	13632.m00184
IPR000033	0.166384	Low-density lipoprotein receptor, YWTD repeat	1	14971.m02887
IPR001450	0.166384	4Fe-4S ferredoxin, iron-sulfur binding	1	14291.m00076
IPR006186	0.16983	Serine/threonine-specific protein phosphatase and bis(5-nucleosyl)-tetraphosphatase	2	14992.m11215	BMC10182
IPR000223	0.187787	Peptidase S26A, signal peptidase I	1	CB328889
IPR000568	0.187787	ATPase, F0 complex, subunit A	1	BMC01497
IPR000794	0.187787	Beta-ketoacyl synthase	1	14961.m04927
IPR002085	0.187787	Alcohol dehydrogenase superfamily, zinc-containing	1	BMC11992
IPR003597	0.187787	Immunoglobulin C1-set	1	BMC01160
IPR005805	0.187787	Rieske iron-sulfur protein, C-terminal	1	14963.m01788
IPR003091	0.208643	Voltage-dependent potassium channel	1	BMC10934
IPR001209	0.228966	Ribosomal protein S14	1	14968.m01519
IPR011032	0.228966	GroES-like	1	BMC11992
IPR004843	0.235662	Metallophosphoesterase	2	14992.m11215	BMC10182
IPR011025	0.24877	G protein alpha subunit, helical insertion	1	14227.m00028
IPR011011	0.254795	Zinc finger, FYVE/PHD-type	2	12405.m00009	14349.m00108
IPR000585	0.268067	Hemopexin	1	AW225469
IPR001254	0.268067	Peptidase S1 and S6, chymotrypsin/Hap	1	13632.m00184
IPR002114	0.268067	Phosphotransferase system, HPr serine phosphorylation site	1	14968.m01519
IPR004829	0.268067	Cell surface antigen	1	14975.m04363
IPR000215	0.274229	Protease inhibitor I4, serpin	3	AA840996	BMC05381	BMC00328
IPR012292	0.28687	Globin-related	1	13844.m00009
IPR001019	0.305193	Guanine nucleotide binding protein (G-protein), alpha subunit	1	14227.m00028
IPR010916	0.323537	TonB box, N-terminal	3	14967.m01518	BMC05381	15515.m00012
IPR000990	0.373915	Innexin	1	14990.m07869
IPR013201	0.390011	Proteinase inhibitor I29, cathepsin propeptide	1	BMW00062
IPR013091	0.405695	EGF calcium-binding	1	14971.m02887
IPR000731	0.420978	Sterol-sensing 5TM box	1	12598.m00174
IPR013099	0.420978	Ion transport 2	1	BMC10934
IPR001202	0.435869	WW/Rsp5/WWP	1	BMC08485
IPR009050	0.435869	Globin-like	1	13844.m00009
IPR013151	0.435869	Immunoglobulin	1	14972.m07670
IPR003006	0.448801	Immunoglobulin/major histocompatibility complex motif	3	14588.m00023	BMC01800	BMC01160
IPR006662	0.450379	Thioredoxin-related	1	14981.m02381
IPR000408	0.478294	Regulator of chromosome condensation, RCC1	1	15002.m00036
IPR007114	0.478294	Major facilitator superfamily	1	14979.m04385
IPR001478	0.483573	PDZ/DHR/GLGF	2	14731.m00999	BMC05943
IPR003591	0.491718	Leucine-rich repeat, typical subtype	1	14972.m07670
IPR003582	0.504798	Metridin-like ShK toxin	1	14271.m00295
IPR001092	0.517543	Basic helix-loop-helix dimerisation region bHLH	1	14971.m02806
IPR006162	0.517543	Phosphopantetheine attachment site	1	13844.m00009
IPR000884	0.529961	Thrombospondin, type I	1	14961.m05219
IPR011701	0.529961	Major facilitator superfamily MFS_1	1	14979.m04385
IPR007110	0.539956	Immunoglobulin-like	2	14972.m07670	BMC01160
IPR000210	0.553851	BTB/POZ-like	1	14968.m01519
IPR003392	0.553851	Patched	1	12598.m00174
IPR000535	0.587439	Major sperm protein	1	14338.m00009
IPR002347	0.587439	Glucose/ribitol dehydrogenase	1	14243.m00195
IPR000242	0.598066	Protein-tyrosine phosphatase, receptor/non-receptor type	1	BMC07459
IPR001781	0.598066	LIM, zinc-binding	1	BMC10980
IPR000980	0.60842	SH2 motif	1	14979.m04506
IPR001993	0.60842	Mitochondrial substrate carrier	1	BMC06708
IPR008266	0.618509	Tyrosine protein kinase, active site	1	14979.m04506
IPR011598	0.628339	Helix-loop-helix DNA-binding	1	14971.m02806
IPR001881	0.637917	EGF-like calcium-binding	1	14971.m02887
IPR013128	0.637917	Peptidase C1A, papain	1	BMW00062
IPR003578	0.647249	Ras small GTPase, Rho type	1	14977.m04987
IPR003961	0.647249	Fibronectin, type III	1	BMC05907
IPR008962	0.647249	PapD-like	1	14338.m00009
IPR000152	0.665202	Aspartic acid and asparagine hydroxylation site	1	14971.m02887
IPR013783	0.676681	Immunoglobulin-like fold	2	14972.m07670	BMC01160
IPR003577	0.690439	Ras small GTPase, Ras type	1	14977.m04987
IPR001611	0.706203	Leucine-rich repeat	1	14972.m07670
IPR008161	0.706203	Collagen helix repeat	1	14975.m04363
IPR003599	0.713782	Immunoglobulin subtype	1	14972.m07670
IPR005225	0.735373	Small GTP-binding protein domain	1	14977.m04987
IPR008957	0.735373	Fibronectin, type III-like fold	1	BMC05907
IPR013753	0.735373	Ras	1	14977.m04987
IPR001356	0.742203	Homeobox	1	14715.m01259
IPR003579	0.748858	Ras small GTPase, Rab type	1	14977.m04987
IPR006025	0.773811	Peptidase M, neutral zinc metallopeptidases, zinc-binding site	1	13332.m00193
IPR012287	0.796294	Homeodomain-related	1	14715.m01259
IPR011993	0.821295	Pleckstrin homology-type	1	BMC06464
IPR002486	0.825916	Nematode cuticle collagen, N-terminal	1	BMC09088
IPR002110	0.830418	Ankyrin	1	12557.m00010
IPR002290	0.837513	Serine/threonine protein kinase	3	14979.m04506	14992.m11254	BMC03649
IPR000886	0.851248	Endoplasmic reticulum targeting sequence	1	BMB_gene_20
IPR012335	0.851248	Thioredoxin fold	1	14981.m02381
IPR012336	0.88253	Thioredoxin-like fold	1	14981.m02381
IPR009057	0.891427	Homeodomain-like	1	14715.m01259
IPR000719	0.910465	Protein kinase, core	4	14979.m04506	14992.m11254	14973.m02673	BMC03649
IPR000583	0.91429	Glutamine amidotransferase, class-II	1	14938.m00329
IPR008160	0.924849	Collagen triple helix repeat	1	14975.m04363
IPR011009	0.931879	Protein kinase-like	4	14979.m04506	14992.m11254	14973.m02673	BMC03649
IPR008271	0.937492	Serine/threonine protein kinase, active site	1	BMC03649
IPR011046	0.968508	WD40-like	1	BMC06356
IPR001245	0.977665	Tyrosine protein kinase	1	14979.m04506
InterPro scan analysis results and statistically enriched protein domains (shown in red) identified in up-regulated B. malayi genes after doxycyline treatment.
[truncated: 6 more columns]
